# Supplementary material for: Investigating action topography in visual cortex and deep artificial neural networks
Source: Nat Commun. 2025 Dec 21;17:1094. doi: 10.1038/s41467-025-67855-6 (PMC12852736; doi:10.1038/s41467-025-67855-6)
Supplement: Supplementary file 3 — Source Data [file 41467_2025_67855_MOESM3_ESM.xlsx]

## Sheet: Figure3a
Figure 3a - Vector-of-ROIs analysis. Beta values for each sphere, each participant, and each category along the vector-of-ROIs (left hemisphere).
	Participant ID	Category	ROI	Beta
	sub01	Bodies	roi_sphere1	0.16757
	sub01	Bodies	roi_sphere2	0.171089
	sub01	Bodies	roi_sphere3	0.184583
	sub01	Bodies	roi_sphere4	0.264648
	sub01	Bodies	roi_sphere5	0.419679
	sub01	Bodies	roi_sphere6	0.535963
	sub01	Bodies	roi_sphere7	0.628162
	sub01	Bodies	roi_sphere8	0.813
	sub01	Bodies	roi_sphere9	0.897392
	sub01	Bodies	roi_sphere10	1.00751
	sub01	Bodies	roi_sphere11	1.22961
	sub01	Bodies	roi_sphere12	1.58063
	sub01	Bodies	roi_sphere13	1.71705
	sub01	Bodies	roi_sphere14	1.47859
	sub01	Bodies	roi_sphere15	1.19736
	sub01	Bodies	roi_sphere16	0.904524
	sub01	Bodies	roi_sphere17	0.543533
	sub01	Bodies	roi_sphere18	0.242162
	sub01	Bodies	roi_sphere19	0.0982509
	sub01	Bodies	roi_sphere20	0.112607
	sub01	Bodies	roi_sphere21	0.218848
	sub01	Bodies	roi_sphere22	0.420163
	sub01	Bodies	roi_sphere23	0.684162
	sub01	Bodies	roi_sphere24	0.903433
	sub01	Bodies	roi_sphere25	1.36093
	sub01	Bodies	roi_sphere26	1.70655
	sub01	Bodies	roi_sphere27	1.93061
	sub01	Bodies	roi_sphere28	1.87292
	sub01	Bodies	roi_sphere29	1.59733
	sub01	Bodies	roi_sphere30	1.40013
	sub01	Bodies	roi_sphere31	1.23367
	sub01	Bodies	roi_sphere32	1.07897
	sub01	Bodies	roi_sphere33	0.863715
	sub01	Bodies	roi_sphere34	0.744189
	sub01	Hands	roi_sphere1	-0.158227
	sub01	Hands	roi_sphere2	-0.0932785
	sub01	Hands	roi_sphere3	-0.0184253
	sub01	Hands	roi_sphere4	0.0238646
	sub01	Hands	roi_sphere5	0.141132
	sub01	Hands	roi_sphere6	0.327702
	sub01	Hands	roi_sphere7	0.564578
	sub01	Hands	roi_sphere8	0.876658
	sub01	Hands	roi_sphere9	1.06578
	sub01	Hands	roi_sphere10	1.28019
	sub01	Hands	roi_sphere11	1.54096
	sub01	Hands	roi_sphere12	2.004
	sub01	Hands	roi_sphere13	2.24303
	sub01	Hands	roi_sphere14	2.02028
	sub01	Hands	roi_sphere15	1.61128
	sub01	Hands	roi_sphere16	1.16601
	sub01	Hands	roi_sphere17	0.709198
	sub01	Hands	roi_sphere18	0.367956
	sub01	Hands	roi_sphere19	0.234286
	sub01	Hands	roi_sphere20	0.31663
	sub01	Hands	roi_sphere21	0.495814
	sub01	Hands	roi_sphere22	0.752094
	sub01	Hands	roi_sphere23	1.03631
	sub01	Hands	roi_sphere24	1.3336
	sub01	Hands	roi_sphere25	1.90813
	sub01	Hands	roi_sphere26	2.1524
	sub01	Hands	roi_sphere27	1.99502
	sub01	Hands	roi_sphere28	1.58216
	sub01	Hands	roi_sphere29	1.2708
	sub01	Hands	roi_sphere30	1.31023
	sub01	Hands	roi_sphere31	1.35049
	sub01	Hands	roi_sphere32	1.22854
	sub01	Hands	roi_sphere33	0.966293
	sub01	Hands	roi_sphere34	0.838754
	sub01	Faces	roi_sphere1	-0.124459
	sub01	Faces	roi_sphere2	-0.0574376
	sub01	Faces	roi_sphere3	-0.0133875
	sub01	Faces	roi_sphere4	-0.0129928
	sub01	Faces	roi_sphere5	0.0489158
	sub01	Faces	roi_sphere6	0.172058
	sub01	Faces	roi_sphere7	0.491786
	sub01	Faces	roi_sphere8	1.08855
	sub01	Faces	roi_sphere9	1.59232
	sub01	Faces	roi_sphere10	1.9921
	sub01	Faces	roi_sphere11	2.16214
	sub01	Faces	roi_sphere12	2.32542
	sub01	Faces	roi_sphere13	2.17266
	sub01	Faces	roi_sphere14	1.59723
	sub01	Faces	roi_sphere15	1.13001
	sub01	Faces	roi_sphere16	0.805002
	sub01	Faces	roi_sphere17	0.456083
	sub01	Faces	roi_sphere18	0.192649
	sub01	Faces	roi_sphere19	0.0667806
	sub01	Faces	roi_sphere20	0.0892221
	sub01	Faces	roi_sphere21	0.182004
	sub01	Faces	roi_sphere22	0.335241
	sub01	Faces	roi_sphere23	0.570097
	sub01	Faces	roi_sphere24	0.866347
	sub01	Faces	roi_sphere25	1.26941
	sub01	Faces	roi_sphere26	1.45093
	sub01	Faces	roi_sphere27	1.45392
	sub01	Faces	roi_sphere28	1.26258
	sub01	Faces	roi_sphere29	0.995546
	sub01	Faces	roi_sphere30	0.835108
	sub01	Faces	roi_sphere31	0.708897
	sub01	Faces	roi_sphere32	0.59771
	sub01	Faces	roi_sphere33	0.453771
	sub01	Faces	roi_sphere34	0.375319
	sub01	Tools	roi_sphere1	-0.149476
	sub01	Tools	roi_sphere2	-0.0782948
	sub01	Tools	roi_sphere3	-0.0119099
	sub01	Tools	roi_sphere4	0.100956
	sub01	Tools	roi_sphere5	0.364978
	sub01	Tools	roi_sphere6	0.619737
	sub01	Tools	roi_sphere7	0.809754
	sub01	Tools	roi_sphere8	0.95147
	sub01	Tools	roi_sphere9	0.944465
	sub01	Tools	roi_sphere10	0.863941
	sub01	Tools	roi_sphere11	1.02903
	sub01	Tools	roi_sphere12	1.41326
	sub01	Tools	roi_sphere13	1.50571
	sub01	Tools	roi_sphere14	1.20053
	sub01	Tools	roi_sphere15	0.94789
	sub01	Tools	roi_sphere16	0.797245
	sub01	Tools	roi_sphere17	0.6198
	sub01	Tools	roi_sphere18	0.472384
	sub01	Tools	roi_sphere19	0.425392
	sub01	Tools	roi_sphere20	0.537096
	sub01	Tools	roi_sphere21	0.704888
	sub01	Tools	roi_sphere22	0.943086
	sub01	Tools	roi_sphere23	1.11494
	sub01	Tools	roi_sphere24	1.12937
	sub01	Tools	roi_sphere25	1.37598
	sub01	Tools	roi_sphere26	1.35535
	sub01	Tools	roi_sphere27	1.06519
	sub01	Tools	roi_sphere28	0.697153
	sub01	Tools	roi_sphere29	0.514421
	sub01	Tools	roi_sphere30	0.638379
	sub01	Tools	roi_sphere31	0.844487
	sub01	Tools	roi_sphere32	0.895349
	sub01	Tools	roi_sphere33	0.78749
	sub01	Tools	roi_sphere34	0.738132
	sub01	Manipulable	roi_sphere1	-0.147968
	sub01	Manipulable	roi_sphere2	-0.0697644
	sub01	Manipulable	roi_sphere3	0.0120699
	sub01	Manipulable	roi_sphere4	0.180151
	sub01	Manipulable	roi_sphere5	0.493205
	sub01	Manipulable	roi_sphere6	0.753132
	sub01	Manipulable	roi_sphere7	0.934808
	sub01	Manipulable	roi_sphere8	1.09251
	sub01	Manipulable	roi_sphere9	1.07761
	sub01	Manipulable	roi_sphere10	0.915865
	sub01	Manipulable	roi_sphere11	1.00897
	sub01	Manipulable	roi_sphere12	1.42263
	sub01	Manipulable	roi_sphere13	1.56113
	sub01	Manipulable	roi_sphere14	1.23878
	sub01	Manipulable	roi_sphere15	0.968026
	sub01	Manipulable	roi_sphere16	0.817757
	sub01	Manipulable	roi_sphere17	0.66215
	sub01	Manipulable	roi_sphere18	0.567762
	sub01	Manipulable	roi_sphere19	0.582295
	sub01	Manipulable	roi_sphere20	0.756741
	sub01	Manipulable	roi_sphere21	0.966465
	sub01	Manipulable	roi_sphere22	1.17448
	sub01	Manipulable	roi_sphere23	1.26925
	sub01	Manipulable	roi_sphere24	1.22773
	sub01	Manipulable	roi_sphere25	1.41511
	sub01	Manipulable	roi_sphere26	1.33858
	sub01	Manipulable	roi_sphere27	1.02084
	sub01	Manipulable	roi_sphere28	0.664197
	sub01	Manipulable	roi_sphere29	0.501378
	sub01	Manipulable	roi_sphere30	0.626458
	sub01	Manipulable	roi_sphere31	0.857057
	sub01	Manipulable	roi_sphere32	0.986589
	sub01	Manipulable	roi_sphere33	0.984694
	sub01	Manipulable	roi_sphere34	1.01841
	sub01	Non-manipulable	roi_sphere1	-0.13608
	sub01	Non-manipulable	roi_sphere2	-0.0425231
	sub01	Non-manipulable	roi_sphere3	0.0708955
	sub01	Non-manipulable	roi_sphere4	0.294983
	sub01	Non-manipulable	roi_sphere5	0.584715
	sub01	Non-manipulable	roi_sphere6	0.788895
	sub01	Non-manipulable	roi_sphere7	0.920138
	sub01	Non-manipulable	roi_sphere8	1.01663
	sub01	Non-manipulable	roi_sphere9	0.944024
	sub01	Non-manipulable	roi_sphere10	0.722908
	sub01	Non-manipulable	roi_sphere11	0.790069
	sub01	Non-manipulable	roi_sphere12	1.17058
	sub01	Non-manipulable	roi_sphere13	1.28704
	sub01	Non-manipulable	roi_sphere14	1.017
	sub01	Non-manipulable	roi_sphere15	0.821253
	sub01	Non-manipulable	roi_sphere16	0.713292
	sub01	Non-manipulable	roi_sphere17	0.550088
	sub01	Non-manipulable	roi_sphere18	0.411154
	sub01	Non-manipulable	roi_sphere19	0.36912
	sub01	Non-manipulable	roi_sphere20	0.472453
	sub01	Non-manipulable	roi_sphere21	0.622836
	sub01	Non-manipulable	roi_sphere22	0.810655
	sub01	Non-manipulable	roi_sphere23	0.963865
	sub01	Non-manipulable	roi_sphere24	0.996247
	sub01	Non-manipulable	roi_sphere25	1.207
	sub01	Non-manipulable	roi_sphere26	1.19632
	sub01	Non-manipulable	roi_sphere27	0.980556
	sub01	Non-manipulable	roi_sphere28	0.710224
	sub01	Non-manipulable	roi_sphere29	0.571945
	sub01	Non-manipulable	roi_sphere30	0.663101
	sub01	Non-manipulable	roi_sphere31	0.888231
	sub01	Non-manipulable	roi_sphere32	1.04828
	sub01	Non-manipulable	roi_sphere33	1.04934
	sub01	Non-manipulable	roi_sphere34	0.999365
	sub02	Bodies	roi_sphere1	-0.327248
	sub02	Bodies	roi_sphere2	-0.558554
	sub02	Bodies	roi_sphere3	-0.799044
	sub02	Bodies	roi_sphere4	-0.851372
	sub02	Bodies	roi_sphere5	-0.608053
	sub02	Bodies	roi_sphere6	-0.276305
	sub02	Bodies	roi_sphere7	0.0602308
	sub02	Bodies	roi_sphere8	0.259173
	sub02	Bodies	roi_sphere9	0.407518
	sub02	Bodies	roi_sphere10	0.53507
	sub02	Bodies	roi_sphere11	0.682362
	sub02	Bodies	roi_sphere12	0.925726
	sub02	Bodies	roi_sphere13	0.994853
	sub02	Bodies	roi_sphere14	0.881743
	sub02	Bodies	roi_sphere15	0.772075
	sub02	Bodies	roi_sphere16	0.742887
	sub02	Bodies	roi_sphere17	0.716151
	sub02	Bodies	roi_sphere18	0.661453
	sub02	Bodies	roi_sphere19	0.578595
	sub02	Bodies	roi_sphere20	0.603386
	sub02	Bodies	roi_sphere21	0.812471
	sub02	Bodies	roi_sphere22	1.15893
	sub02	Bodies	roi_sphere23	1.27161
	sub02	Bodies	roi_sphere24	1.27293
	sub02	Bodies	roi_sphere25	1.27388
	sub02	Bodies	roi_sphere26	1.19927
	sub02	Bodies	roi_sphere27	0.942444
	sub02	Bodies	roi_sphere28	0.621418
	sub02	Bodies	roi_sphere29	0.303442
	sub02	Bodies	roi_sphere30	0.0992705
	sub02	Bodies	roi_sphere31	-0.0764913
	sub02	Bodies	roi_sphere32	-0.148608
	sub02	Bodies	roi_sphere33	-0.0762102
	sub02	Bodies	roi_sphere34	0.119613
	sub02	Hands	roi_sphere1	-0.232856
	sub02	Hands	roi_sphere2	-0.408625
	sub02	Hands	roi_sphere3	-0.622496
	sub02	Hands	roi_sphere4	-0.708863
	sub02	Hands	roi_sphere5	-0.563109
	sub02	Hands	roi_sphere6	-0.284175
	sub02	Hands	roi_sphere7	0.066512
	sub02	Hands	roi_sphere8	0.306322
	sub02	Hands	roi_sphere9	0.512714
	sub02	Hands	roi_sphere10	0.710604
	sub02	Hands	roi_sphere11	0.861809
	sub02	Hands	roi_sphere12	0.985685
	sub02	Hands	roi_sphere13	0.97714
	sub02	Hands	roi_sphere14	0.858674
	sub02	Hands	roi_sphere15	0.780978
	sub02	Hands	roi_sphere16	0.79008
	sub02	Hands	roi_sphere17	0.79276
	sub02	Hands	roi_sphere18	0.763678
	sub02	Hands	roi_sphere19	0.709538
	sub02	Hands	roi_sphere20	0.777999
	sub02	Hands	roi_sphere21	1.02304
	sub02	Hands	roi_sphere22	1.42595
	sub02	Hands	roi_sphere23	1.53745
	sub02	Hands	roi_sphere24	1.59204
	sub02	Hands	roi_sphere25	1.56826
	sub02	Hands	roi_sphere26	1.3379
	sub02	Hands	roi_sphere27	0.91556
	sub02	Hands	roi_sphere28	0.536552
	sub02	Hands	roi_sphere29	0.240401
	sub02	Hands	roi_sphere30	0.0822155
	sub02	Hands	roi_sphere31	-0.062497
	sub02	Hands	roi_sphere32	-0.184059
	sub02	Hands	roi_sphere33	-0.209494
	sub02	Hands	roi_sphere34	-0.107584
	sub02	Faces	roi_sphere1	-0.331299
	sub02	Faces	roi_sphere2	-0.480487
	sub02	Faces	roi_sphere3	-0.599203
	sub02	Faces	roi_sphere4	-0.751213
	sub02	Faces	roi_sphere5	-0.745021
	sub02	Faces	roi_sphere6	-0.589431
	sub02	Faces	roi_sphere7	-0.292255
	sub02	Faces	roi_sphere8	0.0164247
	sub02	Faces	roi_sphere9	0.347265
	sub02	Faces	roi_sphere10	0.697816
	sub02	Faces	roi_sphere11	0.952565
	sub02	Faces	roi_sphere12	0.906734
	sub02	Faces	roi_sphere13	0.660801
	sub02	Faces	roi_sphere14	0.550455
	sub02	Faces	roi_sphere15	0.54294
	sub02	Faces	roi_sphere16	0.596846
	sub02	Faces	roi_sphere17	0.615487
	sub02	Faces	roi_sphere18	0.539927
	sub02	Faces	roi_sphere19	0.395199
	sub02	Faces	roi_sphere20	0.321436
	sub02	Faces	roi_sphere21	0.437895
	sub02	Faces	roi_sphere22	0.693713
	sub02	Faces	roi_sphere23	0.838963
	sub02	Faces	roi_sphere24	0.855026
	sub02	Faces	roi_sphere25	0.86809
	sub02	Faces	roi_sphere26	0.768972
	sub02	Faces	roi_sphere27	0.489482
	sub02	Faces	roi_sphere28	0.179674
	sub02	Faces	roi_sphere29	-0.0946663
	sub02	Faces	roi_sphere30	-0.224661
	sub02	Faces	roi_sphere31	-0.308847
	sub02	Faces	roi_sphere32	-0.370801
	sub02	Faces	roi_sphere33	-0.356192
	sub02	Faces	roi_sphere34	-0.235428
	sub02	Tools	roi_sphere1	-0.0981921
	sub02	Tools	roi_sphere2	-0.280484
	sub02	Tools	roi_sphere3	-0.512596
	sub02	Tools	roi_sphere4	-0.437665
	sub02	Tools	roi_sphere5	-0.0636949
	sub02	Tools	roi_sphere6	0.303702
	sub02	Tools	roi_sphere7	0.535454
	sub02	Tools	roi_sphere8	0.638695
	sub02	Tools	roi_sphere9	0.722132
	sub02	Tools	roi_sphere10	0.795888
	sub02	Tools	roi_sphere11	0.839518
	sub02	Tools	roi_sphere12	0.914696
	sub02	Tools	roi_sphere13	0.904262
	sub02	Tools	roi_sphere14	0.792902
	sub02	Tools	roi_sphere15	0.725037
	sub02	Tools	roi_sphere16	0.760458
	sub02	Tools	roi_sphere17	0.851132
	sub02	Tools	roi_sphere18	0.894248
	sub02	Tools	roi_sphere19	0.843669
	sub02	Tools	roi_sphere20	0.795465
	sub02	Tools	roi_sphere21	0.909721
	sub02	Tools	roi_sphere22	1.24526
	sub02	Tools	roi_sphere23	1.40026
	sub02	Tools	roi_sphere24	1.38532
	sub02	Tools	roi_sphere25	1.28392
	sub02	Tools	roi_sphere26	1.04357
	sub02	Tools	roi_sphere27	0.715501
	sub02	Tools	roi_sphere28	0.419433
	sub02	Tools	roi_sphere29	0.174258
	sub02	Tools	roi_sphere30	0.0489607
	sub02	Tools	roi_sphere31	-0.0890763
	sub02	Tools	roi_sphere32	-0.23814
	sub02	Tools	roi_sphere33	-0.282345
	sub02	Tools	roi_sphere34	-0.175213
	sub02	Manipulable	roi_sphere1	-0.360104
	sub02	Manipulable	roi_sphere2	-0.50994
	sub02	Manipulable	roi_sphere3	-0.541216
	sub02	Manipulable	roi_sphere4	-0.45283
	sub02	Manipulable	roi_sphere5	-0.101539
	sub02	Manipulable	roi_sphere6	0.300676
	sub02	Manipulable	roi_sphere7	0.574302
	sub02	Manipulable	roi_sphere8	0.641355
	sub02	Manipulable	roi_sphere9	0.711201
	sub02	Manipulable	roi_sphere10	0.822919
	sub02	Manipulable	roi_sphere11	0.895578
	sub02	Manipulable	roi_sphere12	0.976639
	sub02	Manipulable	roi_sphere13	0.975303
	sub02	Manipulable	roi_sphere14	0.869468
	sub02	Manipulable	roi_sphere15	0.759937
	sub02	Manipulable	roi_sphere16	0.748787
	sub02	Manipulable	roi_sphere17	0.766599
	sub02	Manipulable	roi_sphere18	0.731467
	sub02	Manipulable	roi_sphere19	0.63706
	sub02	Manipulable	roi_sphere20	0.600923
	sub02	Manipulable	roi_sphere21	0.756537
	sub02	Manipulable	roi_sphere22	1.08312
	sub02	Manipulable	roi_sphere23	1.1811
	sub02	Manipulable	roi_sphere24	1.09544
	sub02	Manipulable	roi_sphere25	0.956675
	sub02	Manipulable	roi_sphere26	0.756972
	sub02	Manipulable	roi_sphere27	0.514918
	sub02	Manipulable	roi_sphere28	0.298933
	sub02	Manipulable	roi_sphere29	0.0889132
	sub02	Manipulable	roi_sphere30	-0.0331594
	sub02	Manipulable	roi_sphere31	-0.139216
	sub02	Manipulable	roi_sphere32	-0.185417
	sub02	Manipulable	roi_sphere33	-0.110891
	sub02	Manipulable	roi_sphere34	0.055909
	sub02	Non-manipulable	roi_sphere1	-0.277036
	sub02	Non-manipulable	roi_sphere2	-0.480965
	sub02	Non-manipulable	roi_sphere3	-0.608521
	sub02	Non-manipulable	roi_sphere4	-0.512011
	sub02	Non-manipulable	roi_sphere5	-0.12657
	sub02	Non-manipulable	roi_sphere6	0.292004
	sub02	Non-manipulable	roi_sphere7	0.520295
	sub02	Non-manipulable	roi_sphere8	0.533667
	sub02	Non-manipulable	roi_sphere9	0.551403
	sub02	Non-manipulable	roi_sphere10	0.644471
	sub02	Non-manipulable	roi_sphere11	0.714822
	sub02	Non-manipulable	roi_sphere12	0.77774
	sub02	Non-manipulable	roi_sphere13	0.746511
	sub02	Non-manipulable	roi_sphere14	0.693866
	sub02	Non-manipulable	roi_sphere15	0.692204
	sub02	Non-manipulable	roi_sphere16	0.788291
	sub02	Non-manipulable	roi_sphere17	0.881497
	sub02	Non-manipulable	roi_sphere18	0.828586
	sub02	Non-manipulable	roi_sphere19	0.653541
	sub02	Non-manipulable	roi_sphere20	0.498074
	sub02	Non-manipulable	roi_sphere21	0.584862
	sub02	Non-manipulable	roi_sphere22	0.884844
	sub02	Non-manipulable	roi_sphere23	1.04314
	sub02	Non-manipulable	roi_sphere24	1.00873
	sub02	Non-manipulable	roi_sphere25	0.943282
	sub02	Non-manipulable	roi_sphere26	0.834392
	sub02	Non-manipulable	roi_sphere27	0.633752
	sub02	Non-manipulable	roi_sphere28	0.426824
	sub02	Non-manipulable	roi_sphere29	0.230475
	sub02	Non-manipulable	roi_sphere30	0.132391
	sub02	Non-manipulable	roi_sphere31	0.0142061
	sub02	Non-manipulable	roi_sphere32	-0.0701003
	sub02	Non-manipulable	roi_sphere33	-0.053026
	sub02	Non-manipulable	roi_sphere34	0.0633
	sub03	Bodies	roi_sphere1	-0.702583
	sub03	Bodies	roi_sphere2	-0.738515
	sub03	Bodies	roi_sphere3	-0.705062
	sub03	Bodies	roi_sphere4	-0.83682
	sub03	Bodies	roi_sphere5	-0.840338
	sub03	Bodies	roi_sphere6	-0.691378
	sub03	Bodies	roi_sphere7	-0.325249
	sub03	Bodies	roi_sphere8	-0.0246575
	sub03	Bodies	roi_sphere9	0.249192
	sub03	Bodies	roi_sphere10	0.509736
	sub03	Bodies	roi_sphere11	0.588906
	sub03	Bodies	roi_sphere12	0.518409
	sub03	Bodies	roi_sphere13	0.440216
	sub03	Bodies	roi_sphere14	0.307684
	sub03	Bodies	roi_sphere15	0.205363
	sub03	Bodies	roi_sphere16	0.227609
	sub03	Bodies	roi_sphere17	0.28633
	sub03	Bodies	roi_sphere18	0.305348
	sub03	Bodies	roi_sphere19	0.261688
	sub03	Bodies	roi_sphere20	0.189309
	sub03	Bodies	roi_sphere21	0.128549
	sub03	Bodies	roi_sphere22	0.121837
	sub03	Bodies	roi_sphere23	0.319023
	sub03	Bodies	roi_sphere24	0.460001
	sub03	Bodies	roi_sphere25	0.407506
	sub03	Bodies	roi_sphere26	0.297981
	sub03	Bodies	roi_sphere27	0.222389
	sub03	Bodies	roi_sphere28	0.149294
	sub03	Bodies	roi_sphere29	0.150505
	sub03	Bodies	roi_sphere30	0.236515
	sub03	Bodies	roi_sphere31	0.40679
	sub03	Bodies	roi_sphere32	0.598083
	sub03	Bodies	roi_sphere33	0.737818
	sub03	Bodies	roi_sphere34	0.762082
	sub03	Hands	roi_sphere1	-0.619026
	sub03	Hands	roi_sphere2	-0.649831
	sub03	Hands	roi_sphere3	-0.649798
	sub03	Hands	roi_sphere4	-0.738197
	sub03	Hands	roi_sphere5	-0.724402
	sub03	Hands	roi_sphere6	-0.601998
	sub03	Hands	roi_sphere7	-0.3001
	sub03	Hands	roi_sphere8	-0.0127063
	sub03	Hands	roi_sphere9	0.2596
	sub03	Hands	roi_sphere10	0.556494
	sub03	Hands	roi_sphere11	0.717571
	sub03	Hands	roi_sphere12	0.731025
	sub03	Hands	roi_sphere13	0.651962
	sub03	Hands	roi_sphere14	0.504161
	sub03	Hands	roi_sphere15	0.463178
	sub03	Hands	roi_sphere16	0.457482
	sub03	Hands	roi_sphere17	0.391469
	sub03	Hands	roi_sphere18	0.3105
	sub03	Hands	roi_sphere19	0.262191
	sub03	Hands	roi_sphere20	0.26928
	sub03	Hands	roi_sphere21	0.312388
	sub03	Hands	roi_sphere22	0.387507
	sub03	Hands	roi_sphere23	0.63025
	sub03	Hands	roi_sphere24	0.74058
	sub03	Hands	roi_sphere25	0.661147
	sub03	Hands	roi_sphere26	0.577048
	sub03	Hands	roi_sphere27	0.520459
	sub03	Hands	roi_sphere28	0.381849
	sub03	Hands	roi_sphere29	0.250648
	sub03	Hands	roi_sphere30	0.201245
	sub03	Hands	roi_sphere31	0.275203
	sub03	Hands	roi_sphere32	0.48507
	sub03	Hands	roi_sphere33	0.670725
	sub03	Hands	roi_sphere34	0.761778
	sub03	Faces	roi_sphere1	-0.864657
	sub03	Faces	roi_sphere2	-0.927866
	sub03	Faces	roi_sphere3	-0.890158
	sub03	Faces	roi_sphere4	-1.01689
	sub03	Faces	roi_sphere5	-1.02757
	sub03	Faces	roi_sphere6	-0.863209
	sub03	Faces	roi_sphere7	-0.445187
	sub03	Faces	roi_sphere8	-0.105808
	sub03	Faces	roi_sphere9	0.187061
	sub03	Faces	roi_sphere10	0.588459
	sub03	Faces	roi_sphere11	0.970667
	sub03	Faces	roi_sphere12	1.10356
	sub03	Faces	roi_sphere13	0.820785
	sub03	Faces	roi_sphere14	0.459445
	sub03	Faces	roi_sphere15	0.291443
	sub03	Faces	roi_sphere16	0.298483
	sub03	Faces	roi_sphere17	0.278498
	sub03	Faces	roi_sphere18	0.191682
	sub03	Faces	roi_sphere19	0.0315521
	sub03	Faces	roi_sphere20	-0.0608335
	sub03	Faces	roi_sphere21	-0.132057
	sub03	Faces	roi_sphere22	-0.170607
	sub03	Faces	roi_sphere23	-0.0747165
	sub03	Faces	roi_sphere24	-0.0764695
	sub03	Faces	roi_sphere25	-0.122543
	sub03	Faces	roi_sphere26	-0.177352
	sub03	Faces	roi_sphere27	-0.212166
	sub03	Faces	roi_sphere28	-0.208152
	sub03	Faces	roi_sphere29	-0.0966857
	sub03	Faces	roi_sphere30	0.0699646
	sub03	Faces	roi_sphere31	0.238458
	sub03	Faces	roi_sphere32	0.408686
	sub03	Faces	roi_sphere33	0.592949
	sub03	Faces	roi_sphere34	0.651761
	sub03	Tools	roi_sphere1	-0.74279
	sub03	Tools	roi_sphere2	-0.785548
	sub03	Tools	roi_sphere3	-0.817791
	sub03	Tools	roi_sphere4	-0.950616
	sub03	Tools	roi_sphere5	-0.79484
	sub03	Tools	roi_sphere6	-0.481507
	sub03	Tools	roi_sphere7	-0.0711994
	sub03	Tools	roi_sphere8	0.175842
	sub03	Tools	roi_sphere9	0.355467
	sub03	Tools	roi_sphere10	0.506363
	sub03	Tools	roi_sphere11	0.54827
	sub03	Tools	roi_sphere12	0.464732
	sub03	Tools	roi_sphere13	0.323569
	sub03	Tools	roi_sphere14	0.196033
	sub03	Tools	roi_sphere15	0.192465
	sub03	Tools	roi_sphere16	0.235894
	sub03	Tools	roi_sphere17	0.27423
	sub03	Tools	roi_sphere18	0.288229
	sub03	Tools	roi_sphere19	0.280872
	sub03	Tools	roi_sphere20	0.30831
	sub03	Tools	roi_sphere21	0.410476
	sub03	Tools	roi_sphere22	0.588399
	sub03	Tools	roi_sphere23	0.908499
	sub03	Tools	roi_sphere24	1.14293
	sub03	Tools	roi_sphere25	1.01972
	sub03	Tools	roi_sphere26	0.664623
	sub03	Tools	roi_sphere27	0.304768
	sub03	Tools	roi_sphere28	0.0904789
	sub03	Tools	roi_sphere29	0.0348573
	sub03	Tools	roi_sphere30	0.0401006
	sub03	Tools	roi_sphere31	0.0625064
	sub03	Tools	roi_sphere32	0.207559
	sub03	Tools	roi_sphere33	0.40525
	sub03	Tools	roi_sphere34	0.550936
	sub03	Manipulable	roi_sphere1	-0.820196
	sub03	Manipulable	roi_sphere2	-0.827434
	sub03	Manipulable	roi_sphere3	-0.722967
	sub03	Manipulable	roi_sphere4	-0.703052
	sub03	Manipulable	roi_sphere5	-0.512561
	sub03	Manipulable	roi_sphere6	-0.248122
	sub03	Manipulable	roi_sphere7	0.0787657
	sub03	Manipulable	roi_sphere8	0.284566
	sub03	Manipulable	roi_sphere9	0.433796
	sub03	Manipulable	roi_sphere10	0.537759
	sub03	Manipulable	roi_sphere11	0.52294
	sub03	Manipulable	roi_sphere12	0.429972
	sub03	Manipulable	roi_sphere13	0.310651
	sub03	Manipulable	roi_sphere14	0.166378
	sub03	Manipulable	roi_sphere15	0.120927
	sub03	Manipulable	roi_sphere16	0.186058
	sub03	Manipulable	roi_sphere17	0.325612
	sub03	Manipulable	roi_sphere18	0.457144
	sub03	Manipulable	roi_sphere19	0.493228
	sub03	Manipulable	roi_sphere20	0.45397
	sub03	Manipulable	roi_sphere21	0.394221
	sub03	Manipulable	roi_sphere22	0.417201
	sub03	Manipulable	roi_sphere23	0.584616
	sub03	Manipulable	roi_sphere24	0.711945
	sub03	Manipulable	roi_sphere25	0.617969
	sub03	Manipulable	roi_sphere26	0.375263
	sub03	Manipulable	roi_sphere27	0.124884
	sub03	Manipulable	roi_sphere28	-0.0272771
	sub03	Manipulable	roi_sphere29	-0.0629542
	sub03	Manipulable	roi_sphere30	-0.0326001
	sub03	Manipulable	roi_sphere31	0.0196985
	sub03	Manipulable	roi_sphere32	0.136769
	sub03	Manipulable	roi_sphere33	0.279606
	sub03	Manipulable	roi_sphere34	0.427079
	sub03	Non-manipulable	roi_sphere1	-0.8574
	sub03	Non-manipulable	roi_sphere2	-0.894883
	sub03	Non-manipulable	roi_sphere3	-0.783097
	sub03	Non-manipulable	roi_sphere4	-0.670435
	sub03	Non-manipulable	roi_sphere5	-0.399395
	sub03	Non-manipulable	roi_sphere6	-0.131055
	sub03	Non-manipulable	roi_sphere7	0.0908932
	sub03	Non-manipulable	roi_sphere8	0.197909
	sub03	Non-manipulable	roi_sphere9	0.288378
	sub03	Non-manipulable	roi_sphere10	0.349124
	sub03	Non-manipulable	roi_sphere11	0.269176
	sub03	Non-manipulable	roi_sphere12	0.100911
	sub03	Non-manipulable	roi_sphere13	0.014476
	sub03	Non-manipulable	roi_sphere14	-0.0555578
	sub03	Non-manipulable	roi_sphere15	-0.085523
	sub03	Non-manipulable	roi_sphere16	-0.0584715
	sub03	Non-manipulable	roi_sphere17	0.0188474
	sub03	Non-manipulable	roi_sphere18	0.111451
	sub03	Non-manipulable	roi_sphere19	0.13558
	sub03	Non-manipulable	roi_sphere20	0.0957008
	sub03	Non-manipulable	roi_sphere21	0.0552869
	sub03	Non-manipulable	roi_sphere22	0.0744312
	sub03	Non-manipulable	roi_sphere23	0.180363
	sub03	Non-manipulable	roi_sphere24	0.227349
	sub03	Non-manipulable	roi_sphere25	0.139674
	sub03	Non-manipulable	roi_sphere26	0.00208216
	sub03	Non-manipulable	roi_sphere27	-0.121141
	sub03	Non-manipulable	roi_sphere28	-0.188083
	sub03	Non-manipulable	roi_sphere29	-0.156718
	sub03	Non-manipulable	roi_sphere30	-0.0978439
	sub03	Non-manipulable	roi_sphere31	-0.0827585
	sub03	Non-manipulable	roi_sphere32	-0.0415734
	sub03	Non-manipulable	roi_sphere33	0.0505869
	sub03	Non-manipulable	roi_sphere34	0.184012
	sub04	Bodies	roi_sphere1	0.108634
	sub04	Bodies	roi_sphere2	0.143893
	sub04	Bodies	roi_sphere3	0.00205847
	sub04	Bodies	roi_sphere4	-0.0753558
	sub04	Bodies	roi_sphere5	0.201854
	sub04	Bodies	roi_sphere6	0.573292
	sub04	Bodies	roi_sphere7	1.04858
	sub04	Bodies	roi_sphere8	1.26332
	sub04	Bodies	roi_sphere9	1.2229
	sub04	Bodies	roi_sphere10	1.11627
	sub04	Bodies	roi_sphere11	1.24008
	sub04	Bodies	roi_sphere12	1.44793
	sub04	Bodies	roi_sphere13	1.34913
	sub04	Bodies	roi_sphere14	1.01863
	sub04	Bodies	roi_sphere15	0.655549
	sub04	Bodies	roi_sphere16	0.39524
	sub04	Bodies	roi_sphere17	0.211481
	sub04	Bodies	roi_sphere18	0.123257
	sub04	Bodies	roi_sphere19	0.142678
	sub04	Bodies	roi_sphere20	0.294755
	sub04	Bodies	roi_sphere21	0.542797
	sub04	Bodies	roi_sphere22	0.906105
	sub04	Bodies	roi_sphere23	1.39856
	sub04	Bodies	roi_sphere24	1.45559
	sub04	Bodies	roi_sphere25	1.33177
	sub04	Bodies	roi_sphere26	1.25203
	sub04	Bodies	roi_sphere27	1.07825
	sub04	Bodies	roi_sphere28	0.678205
	sub04	Bodies	roi_sphere29	0.0394294
	sub04	Bodies	roi_sphere30	-0.301983
	sub04	Bodies	roi_sphere31	-0.363978
	sub04	Bodies	roi_sphere32	-0.203502
	sub04	Bodies	roi_sphere33	0.0213112
	sub04	Bodies	roi_sphere34	0.189588
	sub04	Hands	roi_sphere1	-0.0907594
	sub04	Hands	roi_sphere2	-0.04365
	sub04	Hands	roi_sphere3	-0.197752
	sub04	Hands	roi_sphere4	-0.229131
	sub04	Hands	roi_sphere5	0.111697
	sub04	Hands	roi_sphere6	0.528819
	sub04	Hands	roi_sphere7	1.05128
	sub04	Hands	roi_sphere8	1.30416
	sub04	Hands	roi_sphere9	1.33593
	sub04	Hands	roi_sphere10	1.42144
	sub04	Hands	roi_sphere11	1.79829
	sub04	Hands	roi_sphere12	2.29679
	sub04	Hands	roi_sphere13	2.20219
	sub04	Hands	roi_sphere14	1.60564
	sub04	Hands	roi_sphere15	1.02904
	sub04	Hands	roi_sphere16	0.643254
	sub04	Hands	roi_sphere17	0.362003
	sub04	Hands	roi_sphere18	0.235662
	sub04	Hands	roi_sphere19	0.260039
	sub04	Hands	roi_sphere20	0.473191
	sub04	Hands	roi_sphere21	0.805976
	sub04	Hands	roi_sphere22	1.24338
	sub04	Hands	roi_sphere23	1.71344
	sub04	Hands	roi_sphere24	1.83507
	sub04	Hands	roi_sphere25	1.85222
	sub04	Hands	roi_sphere26	1.81754
	sub04	Hands	roi_sphere27	1.41718
	sub04	Hands	roi_sphere28	0.799591
	sub04	Hands	roi_sphere29	-0.00616474
	sub04	Hands	roi_sphere30	-0.350915
	sub04	Hands	roi_sphere31	-0.375114
	sub04	Hands	roi_sphere32	-0.234451
	sub04	Hands	roi_sphere33	-0.0568264
	sub04	Hands	roi_sphere34	0.0342736
	sub04	Faces	roi_sphere1	0.0894201
	sub04	Faces	roi_sphere2	0.171323
	sub04	Faces	roi_sphere3	0.0595752
	sub04	Faces	roi_sphere4	-0.0270882
	sub04	Faces	roi_sphere5	0.197877
	sub04	Faces	roi_sphere6	0.596325
	sub04	Faces	roi_sphere7	1.35566
	sub04	Faces	roi_sphere8	1.89922
	sub04	Faces	roi_sphere9	2.10668
	sub04	Faces	roi_sphere10	2.16315
	sub04	Faces	roi_sphere11	2.20223
	sub04	Faces	roi_sphere12	2.09872
	sub04	Faces	roi_sphere13	1.67178
	sub04	Faces	roi_sphere14	1.1589
	sub04	Faces	roi_sphere15	0.778339
	sub04	Faces	roi_sphere16	0.519288
	sub04	Faces	roi_sphere17	0.312099
	sub04	Faces	roi_sphere18	0.200001
	sub04	Faces	roi_sphere19	0.196619
	sub04	Faces	roi_sphere20	0.313207
	sub04	Faces	roi_sphere21	0.513804
	sub04	Faces	roi_sphere22	0.824926
	sub04	Faces	roi_sphere23	1.21838
	sub04	Faces	roi_sphere24	1.22044
	sub04	Faces	roi_sphere25	1.05641
	sub04	Faces	roi_sphere26	0.971448
	sub04	Faces	roi_sphere27	0.824136
	sub04	Faces	roi_sphere28	0.521798
	sub04	Faces	roi_sphere29	-0.00860203
	sub04	Faces	roi_sphere30	-0.294589
	sub04	Faces	roi_sphere31	-0.351255
	sub04	Faces	roi_sphere32	-0.235508
	sub04	Faces	roi_sphere33	-0.043163
	sub04	Faces	roi_sphere34	0.145296
	sub04	Tools	roi_sphere1	0.224548
	sub04	Tools	roi_sphere2	0.208862
	sub04	Tools	roi_sphere3	0.0567765
	sub04	Tools	roi_sphere4	0.13392
	sub04	Tools	roi_sphere5	0.552601
	sub04	Tools	roi_sphere6	1.05663
	sub04	Tools	roi_sphere7	1.64057
	sub04	Tools	roi_sphere8	1.8202
	sub04	Tools	roi_sphere9	1.62228
	sub04	Tools	roi_sphere10	1.31761
	sub04	Tools	roi_sphere11	1.37098
	sub04	Tools	roi_sphere12	1.63077
	sub04	Tools	roi_sphere13	1.54928
	sub04	Tools	roi_sphere14	1.17432
	sub04	Tools	roi_sphere15	0.66156
	sub04	Tools	roi_sphere16	0.350257
	sub04	Tools	roi_sphere17	0.275515
	sub04	Tools	roi_sphere18	0.369758
	sub04	Tools	roi_sphere19	0.597515
	sub04	Tools	roi_sphere20	0.929273
	sub04	Tools	roi_sphere21	1.31277
	sub04	Tools	roi_sphere22	1.7552
	sub04	Tools	roi_sphere23	2.15546
	sub04	Tools	roi_sphere24	2.00564
	sub04	Tools	roi_sphere25	1.65978
	sub04	Tools	roi_sphere26	1.32377
	sub04	Tools	roi_sphere27	0.872086
	sub04	Tools	roi_sphere28	0.394852
	sub04	Tools	roi_sphere29	-0.177859
	sub04	Tools	roi_sphere30	-0.394948
	sub04	Tools	roi_sphere31	-0.339694
	sub04	Tools	roi_sphere32	-0.13005
	sub04	Tools	roi_sphere33	0.112638
	sub04	Tools	roi_sphere34	0.292698
	sub04	Manipulable	roi_sphere1	0.254071
	sub04	Manipulable	roi_sphere2	0.232444
	sub04	Manipulable	roi_sphere3	0.13151
	sub04	Manipulable	roi_sphere4	0.297274
	sub04	Manipulable	roi_sphere5	0.762021
	sub04	Manipulable	roi_sphere6	1.30071
	sub04	Manipulable	roi_sphere7	1.89863
	sub04	Manipulable	roi_sphere8	2.08423
	sub04	Manipulable	roi_sphere9	1.83942
	sub04	Manipulable	roi_sphere10	1.45936
	sub04	Manipulable	roi_sphere11	1.37906
	sub04	Manipulable	roi_sphere12	1.49318
	sub04	Manipulable	roi_sphere13	1.40703
	sub04	Manipulable	roi_sphere14	1.09096
	sub04	Manipulable	roi_sphere15	0.640074
	sub04	Manipulable	roi_sphere16	0.353191
	sub04	Manipulable	roi_sphere17	0.293218
	sub04	Manipulable	roi_sphere18	0.378739
	sub04	Manipulable	roi_sphere19	0.553877
	sub04	Manipulable	roi_sphere20	0.782968
	sub04	Manipulable	roi_sphere21	1.05342
	sub04	Manipulable	roi_sphere22	1.43824
	sub04	Manipulable	roi_sphere23	1.83873
	sub04	Manipulable	roi_sphere24	1.70883
	sub04	Manipulable	roi_sphere25	1.32886
	sub04	Manipulable	roi_sphere26	0.951141
	sub04	Manipulable	roi_sphere27	0.499476
	sub04	Manipulable	roi_sphere28	0.0771947
	sub04	Manipulable	roi_sphere29	-0.369852
	sub04	Manipulable	roi_sphere30	-0.473735
	sub04	Manipulable	roi_sphere31	-0.328247
	sub04	Manipulable	roi_sphere32	-0.0832546
	sub04	Manipulable	roi_sphere33	0.179264
	sub04	Manipulable	roi_sphere34	0.356365
	sub04	Non-manipulable	roi_sphere1	0.294755
	sub04	Non-manipulable	roi_sphere2	0.31379
	sub04	Non-manipulable	roi_sphere3	0.188804
	sub04	Non-manipulable	roi_sphere4	0.249399
	sub04	Non-manipulable	roi_sphere5	0.618868
	sub04	Non-manipulable	roi_sphere6	1.07305
	sub04	Non-manipulable	roi_sphere7	1.60745
	sub04	Non-manipulable	roi_sphere8	1.77499
	sub04	Non-manipulable	roi_sphere9	1.5509
	sub04	Non-manipulable	roi_sphere10	1.15043
	sub04	Non-manipulable	roi_sphere11	1.02349
	sub04	Non-manipulable	roi_sphere12	1.05712
	sub04	Non-manipulable	roi_sphere13	0.957072
	sub04	Non-manipulable	roi_sphere14	0.742748
	sub04	Non-manipulable	roi_sphere15	0.426698
	sub04	Non-manipulable	roi_sphere16	0.221849
	sub04	Non-manipulable	roi_sphere17	0.178469
	sub04	Non-manipulable	roi_sphere18	0.246848
	sub04	Non-manipulable	roi_sphere19	0.401348
	sub04	Non-manipulable	roi_sphere20	0.604408
	sub04	Non-manipulable	roi_sphere21	0.835244
	sub04	Non-manipulable	roi_sphere22	1.1475
	sub04	Non-manipulable	roi_sphere23	1.50141
	sub04	Non-manipulable	roi_sphere24	1.38196
	sub04	Non-manipulable	roi_sphere25	1.03569
	sub04	Non-manipulable	roi_sphere26	0.696108
	sub04	Non-manipulable	roi_sphere27	0.287439
	sub04	Non-manipulable	roi_sphere28	-0.113979
	sub04	Non-manipulable	roi_sphere29	-0.503136
	sub04	Non-manipulable	roi_sphere30	-0.571197
	sub04	Non-manipulable	roi_sphere31	-0.401015
	sub04	Non-manipulable	roi_sphere32	-0.121107
	sub04	Non-manipulable	roi_sphere33	0.17576
	sub04	Non-manipulable	roi_sphere34	0.396226
	sub05	Bodies	roi_sphere1	-1.77864
	sub05	Bodies	roi_sphere2	-1.80743
	sub05	Bodies	roi_sphere3	-1.9202
	sub05	Bodies	roi_sphere4	-1.96906
	sub05	Bodies	roi_sphere5	-1.49099
	sub05	Bodies	roi_sphere6	-0.796492
	sub05	Bodies	roi_sphere7	-0.125688
	sub05	Bodies	roi_sphere8	0.248449
	sub05	Bodies	roi_sphere9	0.347355
	sub05	Bodies	roi_sphere10	0.277241
	sub05	Bodies	roi_sphere11	0.283257
	sub05	Bodies	roi_sphere12	0.412763
	sub05	Bodies	roi_sphere13	0.513814
	sub05	Bodies	roi_sphere14	0.484666
	sub05	Bodies	roi_sphere15	0.41164
	sub05	Bodies	roi_sphere16	0.330192
	sub05	Bodies	roi_sphere17	0.196981
	sub05	Bodies	roi_sphere18	0.0682885
	sub05	Bodies	roi_sphere19	-0.0184351
	sub05	Bodies	roi_sphere20	-0.0497783
	sub05	Bodies	roi_sphere21	-0.00683946
	sub05	Bodies	roi_sphere22	0.154285
	sub05	Bodies	roi_sphere23	0.431979
	sub05	Bodies	roi_sphere24	0.70917
	sub05	Bodies	roi_sphere25	0.85712
	sub05	Bodies	roi_sphere26	0.904999
	sub05	Bodies	roi_sphere27	1.09066
	sub05	Bodies	roi_sphere28	1.30739
	sub05	Bodies	roi_sphere29	1.29028
	sub05	Bodies	roi_sphere30	0.83609
	sub05	Bodies	roi_sphere31	0.384968
	sub05	Bodies	roi_sphere32	0.298358
	sub05	Bodies	roi_sphere33	0.5029
	sub05	Bodies	roi_sphere34	0.721822
	sub05	Hands	roi_sphere1	-2.5519
	sub05	Hands	roi_sphere2	-2.63121
	sub05	Hands	roi_sphere3	-2.80206
	sub05	Hands	roi_sphere4	-2.88301
	sub05	Hands	roi_sphere5	-2.27695
	sub05	Hands	roi_sphere6	-1.31523
	sub05	Hands	roi_sphere7	-0.357937
	sub05	Hands	roi_sphere8	0.171233
	sub05	Hands	roi_sphere9	0.358652
	sub05	Hands	roi_sphere10	0.359668
	sub05	Hands	roi_sphere11	0.43695
	sub05	Hands	roi_sphere12	0.64555
	sub05	Hands	roi_sphere13	0.703661
	sub05	Hands	roi_sphere14	0.545498
	sub05	Hands	roi_sphere15	0.423478
	sub05	Hands	roi_sphere16	0.312479
	sub05	Hands	roi_sphere17	0.113617
	sub05	Hands	roi_sphere18	-0.0539253
	sub05	Hands	roi_sphere19	-0.115047
	sub05	Hands	roi_sphere20	-0.0740252
	sub05	Hands	roi_sphere21	0.0579194
	sub05	Hands	roi_sphere22	0.320139
	sub05	Hands	roi_sphere23	0.735665
	sub05	Hands	roi_sphere24	1.10674
	sub05	Hands	roi_sphere25	1.2562
	sub05	Hands	roi_sphere26	1.25762
	sub05	Hands	roi_sphere27	1.39959
	sub05	Hands	roi_sphere28	1.50928
	sub05	Hands	roi_sphere29	1.27058
	sub05	Hands	roi_sphere30	0.663485
	sub05	Hands	roi_sphere31	0.16868
	sub05	Hands	roi_sphere32	0.0582782
	sub05	Hands	roi_sphere33	0.166748
	sub05	Hands	roi_sphere34	0.271367
	sub05	Faces	roi_sphere1	-2.07756
	sub05	Faces	roi_sphere2	-2.16134
	sub05	Faces	roi_sphere3	-2.33019
	sub05	Faces	roi_sphere4	-2.43646
	sub05	Faces	roi_sphere5	-1.94682
	sub05	Faces	roi_sphere6	-1.11803
	sub05	Faces	roi_sphere7	-0.241978
	sub05	Faces	roi_sphere8	0.359207
	sub05	Faces	roi_sphere9	0.750692
	sub05	Faces	roi_sphere10	0.972473
	sub05	Faces	roi_sphere11	1.06611
	sub05	Faces	roi_sphere12	0.924102
	sub05	Faces	roi_sphere13	0.693893
	sub05	Faces	roi_sphere14	0.474628
	sub05	Faces	roi_sphere15	0.348747
	sub05	Faces	roi_sphere16	0.217892
	sub05	Faces	roi_sphere17	0.0329185
	sub05	Faces	roi_sphere18	-0.129606
	sub05	Faces	roi_sphere19	-0.249767
	sub05	Faces	roi_sphere20	-0.326204
	sub05	Faces	roi_sphere21	-0.296696
	sub05	Faces	roi_sphere22	-0.143326
	sub05	Faces	roi_sphere23	0.117946
	sub05	Faces	roi_sphere24	0.413994
	sub05	Faces	roi_sphere25	0.605285
	sub05	Faces	roi_sphere26	0.684157
	sub05	Faces	roi_sphere27	0.802278
	sub05	Faces	roi_sphere28	0.852775
	sub05	Faces	roi_sphere29	0.640162
	sub05	Faces	roi_sphere30	0.193666
	sub05	Faces	roi_sphere31	-0.169214
	sub05	Faces	roi_sphere32	-0.240667
	sub05	Faces	roi_sphere33	-0.095342
	sub05	Faces	roi_sphere34	0.0672587
	sub05	Tools	roi_sphere1	-2.56322
	sub05	Tools	roi_sphere2	-2.49313
	sub05	Tools	roi_sphere3	-2.40421
	sub05	Tools	roi_sphere4	-2.13711
	sub05	Tools	roi_sphere5	-1.36525
	sub05	Tools	roi_sphere6	-0.534888
	sub05	Tools	roi_sphere7	0.103329
	sub05	Tools	roi_sphere8	0.384118
	sub05	Tools	roi_sphere9	0.38643
	sub05	Tools	roi_sphere10	0.258192
	sub05	Tools	roi_sphere11	0.303546
	sub05	Tools	roi_sphere12	0.509599
	sub05	Tools	roi_sphere13	0.54829
	sub05	Tools	roi_sphere14	0.46737
	sub05	Tools	roi_sphere15	0.435675
	sub05	Tools	roi_sphere16	0.454425
	sub05	Tools	roi_sphere17	0.406303
	sub05	Tools	roi_sphere18	0.360334
	sub05	Tools	roi_sphere19	0.403573
	sub05	Tools	roi_sphere20	0.519512
	sub05	Tools	roi_sphere21	0.585188
	sub05	Tools	roi_sphere22	0.676044
	sub05	Tools	roi_sphere23	0.944938
	sub05	Tools	roi_sphere24	1.19703
	sub05	Tools	roi_sphere25	1.215
	sub05	Tools	roi_sphere26	1.10037
	sub05	Tools	roi_sphere27	1.15792
	sub05	Tools	roi_sphere28	1.30619
	sub05	Tools	roi_sphere29	1.27012
	sub05	Tools	roi_sphere30	0.876411
	sub05	Tools	roi_sphere31	0.449864
	sub05	Tools	roi_sphere32	0.343294
	sub05	Tools	roi_sphere33	0.477312
	sub05	Tools	roi_sphere34	0.645274
	sub05	Manipulable	roi_sphere1	-2.24268
	sub05	Manipulable	roi_sphere2	-2.13948
	sub05	Manipulable	roi_sphere3	-1.98373
	sub05	Manipulable	roi_sphere4	-1.67589
	sub05	Manipulable	roi_sphere5	-0.986321
	sub05	Manipulable	roi_sphere6	-0.271215
	sub05	Manipulable	roi_sphere7	0.277588
	sub05	Manipulable	roi_sphere8	0.471252
	sub05	Manipulable	roi_sphere9	0.4083
	sub05	Manipulable	roi_sphere10	0.226197
	sub05	Manipulable	roi_sphere11	0.204114
	sub05	Manipulable	roi_sphere12	0.351851
	sub05	Manipulable	roi_sphere13	0.435587
	sub05	Manipulable	roi_sphere14	0.399304
	sub05	Manipulable	roi_sphere15	0.37682
	sub05	Manipulable	roi_sphere16	0.405759
	sub05	Manipulable	roi_sphere17	0.388638
	sub05	Manipulable	roi_sphere18	0.350549
	sub05	Manipulable	roi_sphere19	0.381471
	sub05	Manipulable	roi_sphere20	0.469672
	sub05	Manipulable	roi_sphere21	0.531805
	sub05	Manipulable	roi_sphere22	0.608827
	sub05	Manipulable	roi_sphere23	0.825598
	sub05	Manipulable	roi_sphere24	1.00885
	sub05	Manipulable	roi_sphere25	0.994802
	sub05	Manipulable	roi_sphere26	0.899269
	sub05	Manipulable	roi_sphere27	0.937345
	sub05	Manipulable	roi_sphere28	1.02532
	sub05	Manipulable	roi_sphere29	0.9358
	sub05	Manipulable	roi_sphere30	0.610367
	sub05	Manipulable	roi_sphere31	0.294387
	sub05	Manipulable	roi_sphere32	0.254947
	sub05	Manipulable	roi_sphere33	0.432859
	sub05	Manipulable	roi_sphere34	0.640103
	sub05	Non-manipulable	roi_sphere1	-2.026
	sub05	Non-manipulable	roi_sphere2	-1.89126
	sub05	Non-manipulable	roi_sphere3	-1.71421
	sub05	Non-manipulable	roi_sphere4	-1.30742
	sub05	Non-manipulable	roi_sphere5	-0.691136
	sub05	Non-manipulable	roi_sphere6	-0.134059
	sub05	Non-manipulable	roi_sphere7	0.258515
	sub05	Non-manipulable	roi_sphere8	0.399217
	sub05	Non-manipulable	roi_sphere9	0.337804
	sub05	Non-manipulable	roi_sphere10	0.169418
	sub05	Non-manipulable	roi_sphere11	0.120719
	sub05	Non-manipulable	roi_sphere12	0.198671
	sub05	Non-manipulable	roi_sphere13	0.238192
	sub05	Non-manipulable	roi_sphere14	0.246898
	sub05	Non-manipulable	roi_sphere15	0.260004
	sub05	Non-manipulable	roi_sphere16	0.272875
	sub05	Non-manipulable	roi_sphere17	0.24988
	sub05	Non-manipulable	roi_sphere18	0.20936
	sub05	Non-manipulable	roi_sphere19	0.20715
	sub05	Non-manipulable	roi_sphere20	0.249798
	sub05	Non-manipulable	roi_sphere21	0.311894
	sub05	Non-manipulable	roi_sphere22	0.398206
	sub05	Non-manipulable	roi_sphere23	0.573858
	sub05	Non-manipulable	roi_sphere24	0.730333
	sub05	Non-manipulable	roi_sphere25	0.75666
	sub05	Non-manipulable	roi_sphere26	0.697244
	sub05	Non-manipulable	roi_sphere27	0.74035
	sub05	Non-manipulable	roi_sphere28	0.814706
	sub05	Non-manipulable	roi_sphere29	0.732641
	sub05	Non-manipulable	roi_sphere30	0.432579
	sub05	Non-manipulable	roi_sphere31	0.147669
	sub05	Non-manipulable	roi_sphere32	0.113114
	sub05	Non-manipulable	roi_sphere33	0.285014
	sub05	Non-manipulable	roi_sphere34	0.470146
	sub06	Bodies	roi_sphere1	-0.302164
	sub06	Bodies	roi_sphere2	-0.276204
	sub06	Bodies	roi_sphere3	-0.032223
	sub06	Bodies	roi_sphere4	0.232109
	sub06	Bodies	roi_sphere5	0.432899
	sub06	Bodies	roi_sphere6	0.596184
	sub06	Bodies	roi_sphere7	0.860288
	sub06	Bodies	roi_sphere8	1.17258
	sub06	Bodies	roi_sphere9	1.4649
	sub06	Bodies	roi_sphere10	1.73819
	sub06	Bodies	roi_sphere11	1.74337
	sub06	Bodies	roi_sphere12	1.55554
	sub06	Bodies	roi_sphere13	1.28779
	sub06	Bodies	roi_sphere14	0.954364
	sub06	Bodies	roi_sphere15	0.85639
	sub06	Bodies	roi_sphere16	0.903771
	sub06	Bodies	roi_sphere17	0.91427
	sub06	Bodies	roi_sphere18	0.931541
	sub06	Bodies	roi_sphere19	1.01278
	sub06	Bodies	roi_sphere20	1.25142
	sub06	Bodies	roi_sphere21	1.55562
	sub06	Bodies	roi_sphere22	1.73976
	sub06	Bodies	roi_sphere23	1.80129
	sub06	Bodies	roi_sphere24	1.64431
	sub06	Bodies	roi_sphere25	1.4814
	sub06	Bodies	roi_sphere26	1.3607
	sub06	Bodies	roi_sphere27	1.25808
	sub06	Bodies	roi_sphere28	1.19204
	sub06	Bodies	roi_sphere29	1.0692
	sub06	Bodies	roi_sphere30	0.746085
	sub06	Bodies	roi_sphere31	0.45456
	sub06	Bodies	roi_sphere32	0.379613
	sub06	Bodies	roi_sphere33	0.51373
	sub06	Bodies	roi_sphere34	0.878023
	sub06	Hands	roi_sphere1	-0.230717
	sub06	Hands	roi_sphere2	-0.216572
	sub06	Hands	roi_sphere3	-0.0696876
	sub06	Hands	roi_sphere4	0.052758
	sub06	Hands	roi_sphere5	0.180252
	sub06	Hands	roi_sphere6	0.30758
	sub06	Hands	roi_sphere7	0.561321
	sub06	Hands	roi_sphere8	0.871147
	sub06	Hands	roi_sphere9	1.17767
	sub06	Hands	roi_sphere10	1.61854
	sub06	Hands	roi_sphere11	1.91665
	sub06	Hands	roi_sphere12	1.94804
	sub06	Hands	roi_sphere13	1.74635
	sub06	Hands	roi_sphere14	1.38858
	sub06	Hands	roi_sphere15	1.21492
	sub06	Hands	roi_sphere16	1.16091
	sub06	Hands	roi_sphere17	1.06686
	sub06	Hands	roi_sphere18	1.02904
	sub06	Hands	roi_sphere19	1.06391
	sub06	Hands	roi_sphere20	1.27285
	sub06	Hands	roi_sphere21	1.66565
	sub06	Hands	roi_sphere22	2.09664
	sub06	Hands	roi_sphere23	2.38021
	sub06	Hands	roi_sphere24	2.34272
	sub06	Hands	roi_sphere25	2.26904
	sub06	Hands	roi_sphere26	1.97061
	sub06	Hands	roi_sphere27	1.37216
	sub06	Hands	roi_sphere28	0.924265
	sub06	Hands	roi_sphere29	0.767876
	sub06	Hands	roi_sphere30	0.559476
	sub06	Hands	roi_sphere31	0.300031
	sub06	Hands	roi_sphere32	0.201175
	sub06	Hands	roi_sphere33	0.265445
	sub06	Hands	roi_sphere34	0.54507
	sub06	Faces	roi_sphere1	-0.124716
	sub06	Faces	roi_sphere2	-0.126485
	sub06	Faces	roi_sphere3	0.0344552
	sub06	Faces	roi_sphere4	0.184757
	sub06	Faces	roi_sphere5	0.297359
	sub06	Faces	roi_sphere6	0.440634
	sub06	Faces	roi_sphere7	0.806636
	sub06	Faces	roi_sphere8	1.38063
	sub06	Faces	roi_sphere9	2.00045
	sub06	Faces	roi_sphere10	2.51754
	sub06	Faces	roi_sphere11	2.47066
	sub06	Faces	roi_sphere12	2.1894
	sub06	Faces	roi_sphere13	1.7974
	sub06	Faces	roi_sphere14	1.20548
	sub06	Faces	roi_sphere15	0.955064
	sub06	Faces	roi_sphere16	0.882598
	sub06	Faces	roi_sphere17	0.801242
	sub06	Faces	roi_sphere18	0.792361
	sub06	Faces	roi_sphere19	0.860257
	sub06	Faces	roi_sphere20	0.990986
	sub06	Faces	roi_sphere21	1.13341
	sub06	Faces	roi_sphere22	1.2325
	sub06	Faces	roi_sphere23	1.32225
	sub06	Faces	roi_sphere24	1.36389
	sub06	Faces	roi_sphere25	1.3329
	sub06	Faces	roi_sphere26	1.12838
	sub06	Faces	roi_sphere27	0.841833
	sub06	Faces	roi_sphere28	0.648291
	sub06	Faces	roi_sphere29	0.575492
	sub06	Faces	roi_sphere30	0.40582
	sub06	Faces	roi_sphere31	0.199459
	sub06	Faces	roi_sphere32	0.125343
	sub06	Faces	roi_sphere33	0.20832
	sub06	Faces	roi_sphere34	0.476206
	sub06	Tools	roi_sphere1	-0.294415
	sub06	Tools	roi_sphere2	-0.290119
	sub06	Tools	roi_sphere3	-0.0683823
	sub06	Tools	roi_sphere4	0.224004
	sub06	Tools	roi_sphere5	0.63829
	sub06	Tools	roi_sphere6	1.04427
	sub06	Tools	roi_sphere7	1.45186
	sub06	Tools	roi_sphere8	1.54378
	sub06	Tools	roi_sphere9	1.48582
	sub06	Tools	roi_sphere10	1.56443
	sub06	Tools	roi_sphere11	1.72224
	sub06	Tools	roi_sphere12	1.71477
	sub06	Tools	roi_sphere13	1.42115
	sub06	Tools	roi_sphere14	1.0473
	sub06	Tools	roi_sphere15	1.01093
	sub06	Tools	roi_sphere16	1.19781
	sub06	Tools	roi_sphere17	1.33755
	sub06	Tools	roi_sphere18	1.45044
	sub06	Tools	roi_sphere19	1.59658
	sub06	Tools	roi_sphere20	1.92016
	sub06	Tools	roi_sphere21	2.38151
	sub06	Tools	roi_sphere22	2.71977
	sub06	Tools	roi_sphere23	2.74133
	sub06	Tools	roi_sphere24	2.61868
	sub06	Tools	roi_sphere25	2.36019
	sub06	Tools	roi_sphere26	1.84797
	sub06	Tools	roi_sphere27	1.16209
	sub06	Tools	roi_sphere28	0.76048
	sub06	Tools	roi_sphere29	0.682346
	sub06	Tools	roi_sphere30	0.565586
	sub06	Tools	roi_sphere31	0.388505
	sub06	Tools	roi_sphere32	0.306121
	sub06	Tools	roi_sphere33	0.386974
	sub06	Tools	roi_sphere34	0.660756
	sub06	Manipulable	roi_sphere1	-0.003993
	sub06	Manipulable	roi_sphere2	-0.0167545
	sub06	Manipulable	roi_sphere3	0.235047
	sub06	Manipulable	roi_sphere4	0.539528
	sub06	Manipulable	roi_sphere5	0.845705
	sub06	Manipulable	roi_sphere6	1.1108
	sub06	Manipulable	roi_sphere7	1.39599
	sub06	Manipulable	roi_sphere8	1.44522
	sub06	Manipulable	roi_sphere9	1.41098
	sub06	Manipulable	roi_sphere10	1.43707
	sub06	Manipulable	roi_sphere11	1.43008
	sub06	Manipulable	roi_sphere12	1.36065
	sub06	Manipulable	roi_sphere13	1.17206
	sub06	Manipulable	roi_sphere14	0.861986
	sub06	Manipulable	roi_sphere15	0.814706
	sub06	Manipulable	roi_sphere16	0.976414
	sub06	Manipulable	roi_sphere17	1.10782
	sub06	Manipulable	roi_sphere18	1.1994
	sub06	Manipulable	roi_sphere19	1.32124
	sub06	Manipulable	roi_sphere20	1.5741
	sub06	Manipulable	roi_sphere21	1.93454
	sub06	Manipulable	roi_sphere22	2.17796
	sub06	Manipulable	roi_sphere23	2.17537
	sub06	Manipulable	roi_sphere24	2.08949
	sub06	Manipulable	roi_sphere25	1.90796
	sub06	Manipulable	roi_sphere26	1.50053
	sub06	Manipulable	roi_sphere27	0.985852
	sub06	Manipulable	roi_sphere28	0.685861
	sub06	Manipulable	roi_sphere29	0.678666
	sub06	Manipulable	roi_sphere30	0.647826
	sub06	Manipulable	roi_sphere31	0.49965
	sub06	Manipulable	roi_sphere32	0.414226
	sub06	Manipulable	roi_sphere33	0.507134
	sub06	Manipulable	roi_sphere34	0.822849
	sub06	Non-manipulable	roi_sphere1	-0.0407925
	sub06	Non-manipulable	roi_sphere2	0.0115443
	sub06	Non-manipulable	roi_sphere3	0.221494
	sub06	Non-manipulable	roi_sphere4	0.548258
	sub06	Non-manipulable	roi_sphere5	0.888458
	sub06	Non-manipulable	roi_sphere6	1.16894
	sub06	Non-manipulable	roi_sphere7	1.44077
	sub06	Non-manipulable	roi_sphere8	1.45126
	sub06	Non-manipulable	roi_sphere9	1.38784
	sub06	Non-manipulable	roi_sphere10	1.36622
	sub06	Non-manipulable	roi_sphere11	1.27394
	sub06	Non-manipulable	roi_sphere12	1.16591
	sub06	Non-manipulable	roi_sphere13	1.01611
	sub06	Non-manipulable	roi_sphere14	0.759617
	sub06	Non-manipulable	roi_sphere15	0.700353
	sub06	Non-manipulable	roi_sphere16	0.801213
	sub06	Non-manipulable	roi_sphere17	0.889272
	sub06	Non-manipulable	roi_sphere18	0.949828
	sub06	Non-manipulable	roi_sphere19	1.02877
	sub06	Non-manipulable	roi_sphere20	1.21122
	sub06	Non-manipulable	roi_sphere21	1.49984
	sub06	Non-manipulable	roi_sphere22	1.69288
	sub06	Non-manipulable	roi_sphere23	1.73294
	sub06	Non-manipulable	roi_sphere24	1.62439
	sub06	Non-manipulable	roi_sphere25	1.43447
	sub06	Non-manipulable	roi_sphere26	1.10392
	sub06	Non-manipulable	roi_sphere27	0.716004
	sub06	Non-manipulable	roi_sphere28	0.507023
	sub06	Non-manipulable	roi_sphere29	0.539762
	sub06	Non-manipulable	roi_sphere30	0.524938
	sub06	Non-manipulable	roi_sphere31	0.413806
	sub06	Non-manipulable	roi_sphere32	0.365756
	sub06	Non-manipulable	roi_sphere33	0.490376
	sub06	Non-manipulable	roi_sphere34	0.812766
	sub07	Bodies	roi_sphere1	-0.796999
	sub07	Bodies	roi_sphere2	-1.08416
	sub07	Bodies	roi_sphere3	-1.26232
	sub07	Bodies	roi_sphere4	-1.25197
	sub07	Bodies	roi_sphere5	-0.773102
	sub07	Bodies	roi_sphere6	0.123163
	sub07	Bodies	roi_sphere7	1.20663
	sub07	Bodies	roi_sphere8	2.07068
	sub07	Bodies	roi_sphere9	2.98925
	sub07	Bodies	roi_sphere10	3.6596
	sub07	Bodies	roi_sphere11	3.78109
	sub07	Bodies	roi_sphere12	3.17452
	sub07	Bodies	roi_sphere13	2.15642
	sub07	Bodies	roi_sphere14	1.41814
	sub07	Bodies	roi_sphere15	1.10772
	sub07	Bodies	roi_sphere16	0.856388
	sub07	Bodies	roi_sphere17	0.631626
	sub07	Bodies	roi_sphere18	0.623403
	sub07	Bodies	roi_sphere19	0.819168
	sub07	Bodies	roi_sphere20	1.063
	sub07	Bodies	roi_sphere21	1.18197
	sub07	Bodies	roi_sphere22	1.33322
	sub07	Bodies	roi_sphere23	1.49495
	sub07	Bodies	roi_sphere24	1.38751
	sub07	Bodies	roi_sphere25	1.41678
	sub07	Bodies	roi_sphere26	1.33156
	sub07	Bodies	roi_sphere27	1.17028
	sub07	Bodies	roi_sphere28	0.909169
	sub07	Bodies	roi_sphere29	0.701628
	sub07	Bodies	roi_sphere30	1.07882
	sub07	Bodies	roi_sphere31	2.06847
	sub07	Bodies	roi_sphere32	2.83967
	sub07	Bodies	roi_sphere33	2.92452
	sub07	Bodies	roi_sphere34	2.0584
	sub07	Hands	roi_sphere1	-1.31505
	sub07	Hands	roi_sphere2	-1.64428
	sub07	Hands	roi_sphere3	-1.71472
	sub07	Hands	roi_sphere4	-1.65083
	sub07	Hands	roi_sphere5	-1.16964
	sub07	Hands	roi_sphere6	-0.373041
	sub07	Hands	roi_sphere7	0.466576
	sub07	Hands	roi_sphere8	1.17088
	sub07	Hands	roi_sphere9	2.09366
	sub07	Hands	roi_sphere10	3.0171
	sub07	Hands	roi_sphere11	3.3721
	sub07	Hands	roi_sphere12	2.88078
	sub07	Hands	roi_sphere13	2.14483
	sub07	Hands	roi_sphere14	1.69137
	sub07	Hands	roi_sphere15	1.45813
	sub07	Hands	roi_sphere16	1.11257
	sub07	Hands	roi_sphere17	0.783538
	sub07	Hands	roi_sphere18	0.776258
	sub07	Hands	roi_sphere19	1.0212
	sub07	Hands	roi_sphere20	1.246
	sub07	Hands	roi_sphere21	1.31907
	sub07	Hands	roi_sphere22	1.4635
	sub07	Hands	roi_sphere23	1.60694
	sub07	Hands	roi_sphere24	1.46357
	sub07	Hands	roi_sphere25	1.3783
	sub07	Hands	roi_sphere26	1.22573
	sub07	Hands	roi_sphere27	1.00978
	sub07	Hands	roi_sphere28	0.743701
	sub07	Hands	roi_sphere29	0.582361
	sub07	Hands	roi_sphere30	0.886145
	sub07	Hands	roi_sphere31	1.65711
	sub07	Hands	roi_sphere32	2.23179
	sub07	Hands	roi_sphere33	2.16601
	sub07	Hands	roi_sphere34	1.18781
	sub07	Faces	roi_sphere1	-1.04022
	sub07	Faces	roi_sphere2	-1.33255
	sub07	Faces	roi_sphere3	-1.48664
	sub07	Faces	roi_sphere4	-1.55934
	sub07	Faces	roi_sphere5	-1.20083
	sub07	Faces	roi_sphere6	-0.440166
	sub07	Faces	roi_sphere7	0.48579
	sub07	Faces	roi_sphere8	1.41785
	sub07	Faces	roi_sphere9	2.66985
	sub07	Faces	roi_sphere10	3.89937
	sub07	Faces	roi_sphere11	4.25278
	sub07	Faces	roi_sphere12	3.67501
	sub07	Faces	roi_sphere13	2.58795
	sub07	Faces	roi_sphere14	1.58981
	sub07	Faces	roi_sphere15	1.12153
	sub07	Faces	roi_sphere16	0.78199
	sub07	Faces	roi_sphere17	0.471489
	sub07	Faces	roi_sphere18	0.363225
	sub07	Faces	roi_sphere19	0.435668
	sub07	Faces	roi_sphere20	0.564213
	sub07	Faces	roi_sphere21	0.685531
	sub07	Faces	roi_sphere22	0.940181
	sub07	Faces	roi_sphere23	1.26401
	sub07	Faces	roi_sphere24	1.18302
	sub07	Faces	roi_sphere25	1.00148
	sub07	Faces	roi_sphere26	0.630066
	sub07	Faces	roi_sphere27	0.259857
	sub07	Faces	roi_sphere28	0.0144031
	sub07	Faces	roi_sphere29	0.0145396
	sub07	Faces	roi_sphere30	0.374353
	sub07	Faces	roi_sphere31	1.109
	sub07	Faces	roi_sphere32	1.69016
	sub07	Faces	roi_sphere33	1.7245
	sub07	Faces	roi_sphere34	0.945325
	sub07	Tools	roi_sphere1	-0.847873
	sub07	Tools	roi_sphere2	-1.15122
	sub07	Tools	roi_sphere3	-1.26899
	sub07	Tools	roi_sphere4	-1.17646
	sub07	Tools	roi_sphere5	-0.578212
	sub07	Tools	roi_sphere6	0.388948
	sub07	Tools	roi_sphere7	1.4661
	sub07	Tools	roi_sphere8	2.30519
	sub07	Tools	roi_sphere9	3.19926
	sub07	Tools	roi_sphere10	3.78916
	sub07	Tools	roi_sphere11	3.73318
	sub07	Tools	roi_sphere12	2.82447
	sub07	Tools	roi_sphere13	1.85292
	sub07	Tools	roi_sphere14	1.4229
	sub07	Tools	roi_sphere15	1.27472
	sub07	Tools	roi_sphere16	1.07701
	sub07	Tools	roi_sphere17	0.922069
	sub07	Tools	roi_sphere18	1.03876
	sub07	Tools	roi_sphere19	1.36611
	sub07	Tools	roi_sphere20	1.63607
	sub07	Tools	roi_sphere21	1.72405
	sub07	Tools	roi_sphere22	1.80165
	sub07	Tools	roi_sphere23	1.80094
	sub07	Tools	roi_sphere24	1.46026
	sub07	Tools	roi_sphere25	1.10317
	sub07	Tools	roi_sphere26	0.77315
	sub07	Tools	roi_sphere27	0.494044
	sub07	Tools	roi_sphere28	0.309862
	sub07	Tools	roi_sphere29	0.361604
	sub07	Tools	roi_sphere30	0.885439
	sub07	Tools	roi_sphere31	1.79335
	sub07	Tools	roi_sphere32	2.38914
	sub07	Tools	roi_sphere33	2.3514
	sub07	Tools	roi_sphere34	1.43817
	sub07	Manipulable	roi_sphere1	-1.00145
	sub07	Manipulable	roi_sphere2	-1.33434
	sub07	Manipulable	roi_sphere3	-1.40297
	sub07	Manipulable	roi_sphere4	-1.22333
	sub07	Manipulable	roi_sphere5	-0.579556
	sub07	Manipulable	roi_sphere6	0.466062
	sub07	Manipulable	roi_sphere7	1.69333
	sub07	Manipulable	roi_sphere8	2.61323
	sub07	Manipulable	roi_sphere9	3.49949
	sub07	Manipulable	roi_sphere10	3.92769
	sub07	Manipulable	roi_sphere11	3.6981
	sub07	Manipulable	roi_sphere12	2.74202
	sub07	Manipulable	roi_sphere13	1.76393
	sub07	Manipulable	roi_sphere14	1.3074
	sub07	Manipulable	roi_sphere15	1.15764
	sub07	Manipulable	roi_sphere16	1.00951
	sub07	Manipulable	roi_sphere17	0.86002
	sub07	Manipulable	roi_sphere18	0.905897
	sub07	Manipulable	roi_sphere19	1.14455
	sub07	Manipulable	roi_sphere20	1.37571
	sub07	Manipulable	roi_sphere21	1.45387
	sub07	Manipulable	roi_sphere22	1.51213
	sub07	Manipulable	roi_sphere23	1.50537
	sub07	Manipulable	roi_sphere24	1.17275
	sub07	Manipulable	roi_sphere25	0.843742
	sub07	Manipulable	roi_sphere26	0.525733
	sub07	Manipulable	roi_sphere27	0.248097
	sub07	Manipulable	roi_sphere28	0.0875964
	sub07	Manipulable	roi_sphere29	0.216965
	sub07	Manipulable	roi_sphere30	0.828893
	sub07	Manipulable	roi_sphere31	1.83407
	sub07	Manipulable	roi_sphere32	2.46038
	sub07	Manipulable	roi_sphere33	2.37672
	sub07	Manipulable	roi_sphere34	1.34411
	sub07	Non-manipulable	roi_sphere1	-0.851184
	sub07	Non-manipulable	roi_sphere2	-1.11961
	sub07	Non-manipulable	roi_sphere3	-1.12539
	sub07	Non-manipulable	roi_sphere4	-0.8455
	sub07	Non-manipulable	roi_sphere5	-0.261849
	sub07	Non-manipulable	roi_sphere6	0.632562
	sub07	Non-manipulable	roi_sphere7	1.65972
	sub07	Non-manipulable	roi_sphere8	2.41513
	sub07	Non-manipulable	roi_sphere9	3.16162
	sub07	Non-manipulable	roi_sphere10	3.50299
	sub07	Non-manipulable	roi_sphere11	3.24603
	sub07	Non-manipulable	roi_sphere12	2.3208
	sub07	Non-manipulable	roi_sphere13	1.43181
	sub07	Non-manipulable	roi_sphere14	1.03298
	sub07	Non-manipulable	roi_sphere15	0.924069
	sub07	Non-manipulable	roi_sphere16	0.811064
	sub07	Non-manipulable	roi_sphere17	0.685009
	sub07	Non-manipulable	roi_sphere18	0.709364
	sub07	Non-manipulable	roi_sphere19	0.90728
	sub07	Non-manipulable	roi_sphere20	1.11064
	sub07	Non-manipulable	roi_sphere21	1.18579
	sub07	Non-manipulable	roi_sphere22	1.29154
	sub07	Non-manipulable	roi_sphere23	1.35945
	sub07	Non-manipulable	roi_sphere24	1.11587
	sub07	Non-manipulable	roi_sphere25	0.864977
	sub07	Non-manipulable	roi_sphere26	0.575879
	sub07	Non-manipulable	roi_sphere27	0.282417
	sub07	Non-manipulable	roi_sphere28	0.0838558
	sub07	Non-manipulable	roi_sphere29	0.151429
	sub07	Non-manipulable	roi_sphere30	0.741798
	sub07	Non-manipulable	roi_sphere31	1.75817
	sub07	Non-manipulable	roi_sphere32	2.40255
	sub07	Non-manipulable	roi_sphere33	2.35975
	sub07	Non-manipulable	roi_sphere34	1.40384
	sub08	Bodies	roi_sphere1	-1.20145
	sub08	Bodies	roi_sphere2	-1.59244
	sub08	Bodies	roi_sphere3	-1.74801
	sub08	Bodies	roi_sphere4	-1.63183
	sub08	Bodies	roi_sphere5	-0.954472
	sub08	Bodies	roi_sphere6	-0.204072
	sub08	Bodies	roi_sphere7	0.431406
	sub08	Bodies	roi_sphere8	1.30291
	sub08	Bodies	roi_sphere9	2.29578
	sub08	Bodies	roi_sphere10	2.71561
	sub08	Bodies	roi_sphere11	2.50056
	sub08	Bodies	roi_sphere12	1.97423
	sub08	Bodies	roi_sphere13	1.28106
	sub08	Bodies	roi_sphere14	0.650442
	sub08	Bodies	roi_sphere15	0.428291
	sub08	Bodies	roi_sphere16	0.575727
	sub08	Bodies	roi_sphere17	0.798483
	sub08	Bodies	roi_sphere18	0.979322
	sub08	Bodies	roi_sphere19	1.03623
	sub08	Bodies	roi_sphere20	1.17944
	sub08	Bodies	roi_sphere21	1.26653
	sub08	Bodies	roi_sphere22	1.3843
	sub08	Bodies	roi_sphere23	1.77089
	sub08	Bodies	roi_sphere24	2.05792
	sub08	Bodies	roi_sphere25	2.70984
	sub08	Bodies	roi_sphere26	3.25215
	sub08	Bodies	roi_sphere27	3.1068
	sub08	Bodies	roi_sphere28	2.37647
	sub08	Bodies	roi_sphere29	1.57155
	sub08	Bodies	roi_sphere30	1.13279
	sub08	Bodies	roi_sphere31	0.788413
	sub08	Bodies	roi_sphere32	0.635938
	sub08	Bodies	roi_sphere33	0.722317
	sub08	Bodies	roi_sphere34	1.07877
	sub08	Hands	roi_sphere1	-1.60397
	sub08	Hands	roi_sphere2	-2.04899
	sub08	Hands	roi_sphere3	-2.15966
	sub08	Hands	roi_sphere4	-1.94018
	sub08	Hands	roi_sphere5	-1.14395
	sub08	Hands	roi_sphere6	-0.311779
	sub08	Hands	roi_sphere7	0.302492
	sub08	Hands	roi_sphere8	1.03741
	sub08	Hands	roi_sphere9	1.82241
	sub08	Hands	roi_sphere10	2.12675
	sub08	Hands	roi_sphere11	2.06425
	sub08	Hands	roi_sphere12	1.79573
	sub08	Hands	roi_sphere13	1.20171
	sub08	Hands	roi_sphere14	0.582435
	sub08	Hands	roi_sphere15	0.317683
	sub08	Hands	roi_sphere16	0.425189
	sub08	Hands	roi_sphere17	0.693765
	sub08	Hands	roi_sphere18	0.944822
	sub08	Hands	roi_sphere19	1.03252
	sub08	Hands	roi_sphere20	1.13008
	sub08	Hands	roi_sphere21	1.20488
	sub08	Hands	roi_sphere22	1.42304
	sub08	Hands	roi_sphere23	1.93812
	sub08	Hands	roi_sphere24	2.17106
	sub08	Hands	roi_sphere25	2.59857
	sub08	Hands	roi_sphere26	2.79746
	sub08	Hands	roi_sphere27	2.43213
	sub08	Hands	roi_sphere28	1.73505
	sub08	Hands	roi_sphere29	1.30825
	sub08	Hands	roi_sphere30	1.35889
	sub08	Hands	roi_sphere31	1.36287
	sub08	Hands	roi_sphere32	1.28325
	sub08	Hands	roi_sphere33	1.27586
	sub08	Hands	roi_sphere34	1.37083
	sub08	Faces	roi_sphere1	-1.20439
	sub08	Faces	roi_sphere2	-1.57066
	sub08	Faces	roi_sphere3	-1.7672
	sub08	Faces	roi_sphere4	-1.70955
	sub08	Faces	roi_sphere5	-1.07163
	sub08	Faces	roi_sphere6	-0.316349
	sub08	Faces	roi_sphere7	0.375459
	sub08	Faces	roi_sphere8	1.49193
	sub08	Faces	roi_sphere9	3.09582
	sub08	Faces	roi_sphere10	4.09748
	sub08	Faces	roi_sphere11	3.77833
	sub08	Faces	roi_sphere12	2.60644
	sub08	Faces	roi_sphere13	1.4703
	sub08	Faces	roi_sphere14	0.68168
	sub08	Faces	roi_sphere15	0.413415
	sub08	Faces	roi_sphere16	0.474775
	sub08	Faces	roi_sphere17	0.558759
	sub08	Faces	roi_sphere18	0.686821
	sub08	Faces	roi_sphere19	0.821913
	sub08	Faces	roi_sphere20	1.07171
	sub08	Faces	roi_sphere21	1.17992
	sub08	Faces	roi_sphere22	1.18412
	sub08	Faces	roi_sphere23	1.35022
	sub08	Faces	roi_sphere24	1.60707
	sub08	Faces	roi_sphere25	2.17794
	sub08	Faces	roi_sphere26	2.47173
	sub08	Faces	roi_sphere27	2.03568
	sub08	Faces	roi_sphere28	1.20415
	sub08	Faces	roi_sphere29	0.458242
	sub08	Faces	roi_sphere30	0.223623
	sub08	Faces	roi_sphere31	0.151283
	sub08	Faces	roi_sphere32	0.134948
	sub08	Faces	roi_sphere33	0.210597
	sub08	Faces	roi_sphere34	0.39574
	sub08	Tools	roi_sphere1	-1.10066
	sub08	Tools	roi_sphere2	-1.33033
	sub08	Tools	roi_sphere3	-1.22409
	sub08	Tools	roi_sphere4	-0.814275
	sub08	Tools	roi_sphere5	-0.101397
	sub08	Tools	roi_sphere6	0.472341
	sub08	Tools	roi_sphere7	0.991298
	sub08	Tools	roi_sphere8	1.84663
	sub08	Tools	roi_sphere9	2.78905
	sub08	Tools	roi_sphere10	2.86727
	sub08	Tools	roi_sphere11	2.32182
	sub08	Tools	roi_sphere12	1.63737
	sub08	Tools	roi_sphere13	1.08715
	sub08	Tools	roi_sphere14	0.59689
	sub08	Tools	roi_sphere15	0.328547
	sub08	Tools	roi_sphere16	0.40428
	sub08	Tools	roi_sphere17	0.716998
	sub08	Tools	roi_sphere18	1.10444
	sub08	Tools	roi_sphere19	1.37296
	sub08	Tools	roi_sphere20	1.56673
	sub08	Tools	roi_sphere21	1.62716
	sub08	Tools	roi_sphere22	1.80498
	sub08	Tools	roi_sphere23	2.28344
	sub08	Tools	roi_sphere24	2.33231
	sub08	Tools	roi_sphere25	2.60804
	sub08	Tools	roi_sphere26	2.6184
	sub08	Tools	roi_sphere27	2.12552
	sub08	Tools	roi_sphere28	1.36197
	sub08	Tools	roi_sphere29	0.886991
	sub08	Tools	roi_sphere30	0.941407
	sub08	Tools	roi_sphere31	1.06142
	sub08	Tools	roi_sphere32	1.11835
	sub08	Tools	roi_sphere33	1.28086
	sub08	Tools	roi_sphere34	1.61778
	sub08	Manipulable	roi_sphere1	-0.966074
	sub08	Manipulable	roi_sphere2	-1.14188
	sub08	Manipulable	roi_sphere3	-1.00591
	sub08	Manipulable	roi_sphere4	-0.582944
	sub08	Manipulable	roi_sphere5	0.0890648
	sub08	Manipulable	roi_sphere6	0.60926
	sub08	Manipulable	roi_sphere7	1.0378
	sub08	Manipulable	roi_sphere8	1.76323
	sub08	Manipulable	roi_sphere9	2.56973
	sub08	Manipulable	roi_sphere10	2.56424
	sub08	Manipulable	roi_sphere11	2.00171
	sub08	Manipulable	roi_sphere12	1.36247
	sub08	Manipulable	roi_sphere13	0.924182
	sub08	Manipulable	roi_sphere14	0.530006
	sub08	Manipulable	roi_sphere15	0.286272
	sub08	Manipulable	roi_sphere16	0.32203
	sub08	Manipulable	roi_sphere17	0.5863
	sub08	Manipulable	roi_sphere18	0.970891
	sub08	Manipulable	roi_sphere19	1.30108
	sub08	Manipulable	roi_sphere20	1.53526
	sub08	Manipulable	roi_sphere21	1.5586
	sub08	Manipulable	roi_sphere22	1.60004
	sub08	Manipulable	roi_sphere23	1.92269
	sub08	Manipulable	roi_sphere24	1.94958
	sub08	Manipulable	roi_sphere25	2.17366
	sub08	Manipulable	roi_sphere26	2.12473
	sub08	Manipulable	roi_sphere27	1.60778
	sub08	Manipulable	roi_sphere28	0.892126
	sub08	Manipulable	roi_sphere29	0.414441
	sub08	Manipulable	roi_sphere30	0.39308
	sub08	Manipulable	roi_sphere31	0.43632
	sub08	Manipulable	roi_sphere32	0.463056
	sub08	Manipulable	roi_sphere33	0.674625
	sub08	Manipulable	roi_sphere34	1.19456
	sub08	Non-manipulable	roi_sphere1	-1.03408
	sub08	Non-manipulable	roi_sphere2	-1.1173
	sub08	Non-manipulable	roi_sphere3	-0.798534
	sub08	Non-manipulable	roi_sphere4	-0.186498
	sub08	Non-manipulable	roi_sphere5	0.408451
	sub08	Non-manipulable	roi_sphere6	0.722437
	sub08	Non-manipulable	roi_sphere7	1.00394
	sub08	Non-manipulable	roi_sphere8	1.62251
	sub08	Non-manipulable	roi_sphere9	2.35573
	sub08	Non-manipulable	roi_sphere10	2.37187
	sub08	Non-manipulable	roi_sphere11	1.87163
	sub08	Non-manipulable	roi_sphere12	1.26704
	sub08	Non-manipulable	roi_sphere13	0.831881
	sub08	Non-manipulable	roi_sphere14	0.458276
	sub08	Non-manipulable	roi_sphere15	0.221354
	sub08	Non-manipulable	roi_sphere16	0.231684
	sub08	Non-manipulable	roi_sphere17	0.43678
	sub08	Non-manipulable	roi_sphere18	0.743708
	sub08	Non-manipulable	roi_sphere19	1.00187
	sub08	Non-manipulable	roi_sphere20	1.19723
	sub08	Non-manipulable	roi_sphere21	1.20434
	sub08	Non-manipulable	roi_sphere22	1.22645
	sub08	Non-manipulable	roi_sphere23	1.52564
	sub08	Non-manipulable	roi_sphere24	1.55864
	sub08	Non-manipulable	roi_sphere25	1.75221
	sub08	Non-manipulable	roi_sphere26	1.70011
	sub08	Non-manipulable	roi_sphere27	1.2377
	sub08	Non-manipulable	roi_sphere28	0.607443
	sub08	Non-manipulable	roi_sphere29	0.155139
	sub08	Non-manipulable	roi_sphere30	0.0824073
	sub08	Non-manipulable	roi_sphere31	0.0867615
	sub08	Non-manipulable	roi_sphere32	0.0788874
	sub08	Non-manipulable	roi_sphere33	0.256206
	sub08	Non-manipulable	roi_sphere34	0.768132
	sub09	Bodies	roi_sphere1	-0.275411
	sub09	Bodies	roi_sphere2	-0.332674
	sub09	Bodies	roi_sphere3	-0.366546
	sub09	Bodies	roi_sphere4	-0.366089
	sub09	Bodies	roi_sphere5	-0.0150744
	sub09	Bodies	roi_sphere6	0.556546
	sub09	Bodies	roi_sphere7	1.38523
	sub09	Bodies	roi_sphere8	1.90115
	sub09	Bodies	roi_sphere9	1.81608
	sub09	Bodies	roi_sphere10	1.26664
	sub09	Bodies	roi_sphere11	0.706466
	sub09	Bodies	roi_sphere12	0.302676
	sub09	Bodies	roi_sphere13	0.210111
	sub09	Bodies	roi_sphere14	0.215439
	sub09	Bodies	roi_sphere15	0.244908
	sub09	Bodies	roi_sphere16	0.220288
	sub09	Bodies	roi_sphere17	0.100567
	sub09	Bodies	roi_sphere18	-0.0972803
	sub09	Bodies	roi_sphere19	-0.205529
	sub09	Bodies	roi_sphere20	-0.1535
	sub09	Bodies	roi_sphere21	0.0842134
	sub09	Bodies	roi_sphere22	0.460631
	sub09	Bodies	roi_sphere23	0.717999
	sub09	Bodies	roi_sphere24	0.678166
	sub09	Bodies	roi_sphere25	0.621116
	sub09	Bodies	roi_sphere26	0.764832
	sub09	Bodies	roi_sphere27	1.11333
	sub09	Bodies	roi_sphere28	1.33863
	sub09	Bodies	roi_sphere29	1.47288
	sub09	Bodies	roi_sphere30	1.41362
	sub09	Bodies	roi_sphere31	1.29576
	sub09	Bodies	roi_sphere32	1.17247
	sub09	Bodies	roi_sphere33	0.960454
	sub09	Bodies	roi_sphere34	0.662559
	sub09	Hands	roi_sphere1	-0.724943
	sub09	Hands	roi_sphere2	-0.744148
	sub09	Hands	roi_sphere3	-0.717754
	sub09	Hands	roi_sphere4	-0.672424
	sub09	Hands	roi_sphere5	-0.27655
	sub09	Hands	roi_sphere6	0.24324
	sub09	Hands	roi_sphere7	0.848454
	sub09	Hands	roi_sphere8	1.31838
	sub09	Hands	roi_sphere9	1.49269
	sub09	Hands	roi_sphere10	1.34356
	sub09	Hands	roi_sphere11	0.932855
	sub09	Hands	roi_sphere12	0.531314
	sub09	Hands	roi_sphere13	0.384837
	sub09	Hands	roi_sphere14	0.375361
	sub09	Hands	roi_sphere15	0.431049
	sub09	Hands	roi_sphere16	0.434053
	sub09	Hands	roi_sphere17	0.315519
	sub09	Hands	roi_sphere18	0.122939
	sub09	Hands	roi_sphere19	0.0957348
	sub09	Hands	roi_sphere20	0.267441
	sub09	Hands	roi_sphere21	0.601601
	sub09	Hands	roi_sphere22	1.01489
	sub09	Hands	roi_sphere23	1.27611
	sub09	Hands	roi_sphere24	1.29434
	sub09	Hands	roi_sphere25	1.29285
	sub09	Hands	roi_sphere26	1.60317
	sub09	Hands	roi_sphere27	2.14769
	sub09	Hands	roi_sphere28	2.33266
	sub09	Hands	roi_sphere29	2.08652
	sub09	Hands	roi_sphere30	1.57332
	sub09	Hands	roi_sphere31	1.04194
	sub09	Hands	roi_sphere32	0.758984
	sub09	Hands	roi_sphere33	0.496466
	sub09	Hands	roi_sphere34	0.209441
	sub09	Faces	roi_sphere1	-0.369877
	sub09	Faces	roi_sphere2	-0.42464
	sub09	Faces	roi_sphere3	-0.476105
	sub09	Faces	roi_sphere4	-0.564552
	sub09	Faces	roi_sphere5	-0.270499
	sub09	Faces	roi_sphere6	0.386603
	sub09	Faces	roi_sphere7	1.53567
	sub09	Faces	roi_sphere8	2.41058
	sub09	Faces	roi_sphere9	2.5781
	sub09	Faces	roi_sphere10	2.01778
	sub09	Faces	roi_sphere11	1.22705
	sub09	Faces	roi_sphere12	0.478637
	sub09	Faces	roi_sphere13	0.245957
	sub09	Faces	roi_sphere14	0.203004
	sub09	Faces	roi_sphere15	0.149368
	sub09	Faces	roi_sphere16	0.0417925
	sub09	Faces	roi_sphere17	-0.129352
	sub09	Faces	roi_sphere18	-0.369033
	sub09	Faces	roi_sphere19	-0.528076
	sub09	Faces	roi_sphere20	-0.513477
	sub09	Faces	roi_sphere21	-0.259865
	sub09	Faces	roi_sphere22	0.264091
	sub09	Faces	roi_sphere23	0.648608
	sub09	Faces	roi_sphere24	0.382457
	sub09	Faces	roi_sphere25	0.238019
	sub09	Faces	roi_sphere26	0.250431
	sub09	Faces	roi_sphere27	0.498814
	sub09	Faces	roi_sphere28	0.838554
	sub09	Faces	roi_sphere29	1.19356
	sub09	Faces	roi_sphere30	1.16816
	sub09	Faces	roi_sphere31	0.9041
	sub09	Faces	roi_sphere32	0.660948
	sub09	Faces	roi_sphere33	0.455057
	sub09	Faces	roi_sphere34	0.278016
	sub09	Tools	roi_sphere1	-0.329671
	sub09	Tools	roi_sphere2	-0.295136
	sub09	Tools	roi_sphere3	-0.252305
	sub09	Tools	roi_sphere4	-0.203754
	sub09	Tools	roi_sphere5	0.204952
	sub09	Tools	roi_sphere6	0.79333
	sub09	Tools	roi_sphere7	1.67566
	sub09	Tools	roi_sphere8	2.21893
	sub09	Tools	roi_sphere9	2.08404
	sub09	Tools	roi_sphere10	1.38639
	sub09	Tools	roi_sphere11	0.748767
	sub09	Tools	roi_sphere12	0.420096
	sub09	Tools	roi_sphere13	0.384319
	sub09	Tools	roi_sphere14	0.407402
	sub09	Tools	roi_sphere15	0.46686
	sub09	Tools	roi_sphere16	0.461702
	sub09	Tools	roi_sphere17	0.397043
	sub09	Tools	roi_sphere18	0.389732
	sub09	Tools	roi_sphere19	0.572461
	sub09	Tools	roi_sphere20	0.824248
	sub09	Tools	roi_sphere21	1.03167
	sub09	Tools	roi_sphere22	1.2197
	sub09	Tools	roi_sphere23	1.30428
	sub09	Tools	roi_sphere24	1.30492
	sub09	Tools	roi_sphere25	1.09938
	sub09	Tools	roi_sphere26	1.02553
	sub09	Tools	roi_sphere27	1.24082
	sub09	Tools	roi_sphere28	1.42533
	sub09	Tools	roi_sphere29	1.43369
	sub09	Tools	roi_sphere30	1.13108
	sub09	Tools	roi_sphere31	0.721976
	sub09	Tools	roi_sphere32	0.500886
	sub09	Tools	roi_sphere33	0.363331
	sub09	Tools	roi_sphere34	0.259838
	sub09	Manipulable	roi_sphere1	-0.454908
	sub09	Manipulable	roi_sphere2	-0.392286
	sub09	Manipulable	roi_sphere3	-0.273417
	sub09	Manipulable	roi_sphere4	-0.111701
	sub09	Manipulable	roi_sphere5	0.324723
	sub09	Manipulable	roi_sphere6	0.922149
	sub09	Manipulable	roi_sphere7	1.79347
	sub09	Manipulable	roi_sphere8	2.26629
	sub09	Manipulable	roi_sphere9	2.07395
	sub09	Manipulable	roi_sphere10	1.3732
	sub09	Manipulable	roi_sphere11	0.738176
	sub09	Manipulable	roi_sphere12	0.340105
	sub09	Manipulable	roi_sphere13	0.246917
	sub09	Manipulable	roi_sphere14	0.224256
	sub09	Manipulable	roi_sphere15	0.228246
	sub09	Manipulable	roi_sphere16	0.173168
	sub09	Manipulable	roi_sphere17	0.0886452
	sub09	Manipulable	roi_sphere18	0.0890518
	sub09	Manipulable	roi_sphere19	0.258825
	sub09	Manipulable	roi_sphere20	0.493778
	sub09	Manipulable	roi_sphere21	0.65691
	sub09	Manipulable	roi_sphere22	0.812229
	sub09	Manipulable	roi_sphere23	0.8923
	sub09	Manipulable	roi_sphere24	0.922385
	sub09	Manipulable	roi_sphere25	0.786727
	sub09	Manipulable	roi_sphere26	0.748451
	sub09	Manipulable	roi_sphere27	0.932337
	sub09	Manipulable	roi_sphere28	1.10642
	sub09	Manipulable	roi_sphere29	1.14903
	sub09	Manipulable	roi_sphere30	0.887405
	sub09	Manipulable	roi_sphere31	0.499573
	sub09	Manipulable	roi_sphere32	0.291712
	sub09	Manipulable	roi_sphere33	0.168819
	sub09	Manipulable	roi_sphere34	0.0624733
	sub09	Non-manipulable	roi_sphere1	-0.214708
	sub09	Non-manipulable	roi_sphere2	-0.134119
	sub09	Non-manipulable	roi_sphere3	0.00962731
	sub09	Non-manipulable	roi_sphere4	0.233637
	sub09	Non-manipulable	roi_sphere5	0.608422
	sub09	Non-manipulable	roi_sphere6	1.10844
	sub09	Non-manipulable	roi_sphere7	1.97695
	sub09	Non-manipulable	roi_sphere8	2.47252
	sub09	Non-manipulable	roi_sphere9	2.23885
	sub09	Non-manipulable	roi_sphere10	1.4183
	sub09	Non-manipulable	roi_sphere11	0.696296
	sub09	Non-manipulable	roi_sphere12	0.281158
	sub09	Non-manipulable	roi_sphere13	0.245688
	sub09	Non-manipulable	roi_sphere14	0.267413
	sub09	Non-manipulable	roi_sphere15	0.302391
	sub09	Non-manipulable	roi_sphere16	0.277564
	sub09	Non-manipulable	roi_sphere17	0.215112
	sub09	Non-manipulable	roi_sphere18	0.216538
	sub09	Non-manipulable	roi_sphere19	0.369932
	sub09	Non-manipulable	roi_sphere20	0.579005
	sub09	Non-manipulable	roi_sphere21	0.724542
	sub09	Non-manipulable	roi_sphere22	0.87797
	sub09	Non-manipulable	roi_sphere23	0.942873
	sub09	Non-manipulable	roi_sphere24	0.923149
	sub09	Non-manipulable	roi_sphere25	0.71887
	sub09	Non-manipulable	roi_sphere26	0.595756
	sub09	Non-manipulable	roi_sphere27	0.7241
	sub09	Non-manipulable	roi_sphere28	0.920937
	sub09	Non-manipulable	roi_sphere29	1.05579
	sub09	Non-manipulable	roi_sphere30	0.889387
	sub09	Non-manipulable	roi_sphere31	0.589839
	sub09	Non-manipulable	roi_sphere32	0.443852
	sub09	Non-manipulable	roi_sphere33	0.388543
	sub09	Non-manipulable	roi_sphere34	0.341238
	sub10	Bodies	roi_sphere1	-0.0299579
	sub10	Bodies	roi_sphere2	-0.266525
	sub10	Bodies	roi_sphere3	-0.578692
	sub10	Bodies	roi_sphere4	-0.79754
	sub10	Bodies	roi_sphere5	-0.404801
	sub10	Bodies	roi_sphere6	0.0981853
	sub10	Bodies	roi_sphere7	0.521523
	sub10	Bodies	roi_sphere8	0.734684
	sub10	Bodies	roi_sphere9	0.883348
	sub10	Bodies	roi_sphere10	0.871989
	sub10	Bodies	roi_sphere11	0.802385
	sub10	Bodies	roi_sphere12	0.745893
	sub10	Bodies	roi_sphere13	0.771798
	sub10	Bodies	roi_sphere14	0.76046
	sub10	Bodies	roi_sphere15	0.671226
	sub10	Bodies	roi_sphere16	0.602298
	sub10	Bodies	roi_sphere17	0.580219
	sub10	Bodies	roi_sphere18	0.658358
	sub10	Bodies	roi_sphere19	0.780315
	sub10	Bodies	roi_sphere20	0.993774
	sub10	Bodies	roi_sphere21	1.10981
	sub10	Bodies	roi_sphere22	1.1213
	sub10	Bodies	roi_sphere23	1.14797
	sub10	Bodies	roi_sphere24	1.47468
	sub10	Bodies	roi_sphere25	1.84681
	sub10	Bodies	roi_sphere26	2.12988
	sub10	Bodies	roi_sphere27	2.17344
	sub10	Bodies	roi_sphere28	1.86946
	sub10	Bodies	roi_sphere29	1.29461
	sub10	Bodies	roi_sphere30	1.00065
	sub10	Bodies	roi_sphere31	0.885505
	sub10	Bodies	roi_sphere32	0.791998
	sub10	Bodies	roi_sphere33	0.744901
	sub10	Bodies	roi_sphere34	0.980335
	sub10	Hands	roi_sphere1	-0.602891
	sub10	Hands	roi_sphere2	-0.919019
	sub10	Hands	roi_sphere3	-1.33278
	sub10	Hands	roi_sphere4	-1.52448
	sub10	Hands	roi_sphere5	-0.960853
	sub10	Hands	roi_sphere6	-0.204776
	sub10	Hands	roi_sphere7	0.358932
	sub10	Hands	roi_sphere8	0.626808
	sub10	Hands	roi_sphere9	0.799578
	sub10	Hands	roi_sphere10	0.852894
	sub10	Hands	roi_sphere11	0.881422
	sub10	Hands	roi_sphere12	0.933995
	sub10	Hands	roi_sphere13	1.06799
	sub10	Hands	roi_sphere14	1.06171
	sub10	Hands	roi_sphere15	0.915374
	sub10	Hands	roi_sphere16	0.743773
	sub10	Hands	roi_sphere17	0.606381
	sub10	Hands	roi_sphere18	0.635505
	sub10	Hands	roi_sphere19	0.7499
	sub10	Hands	roi_sphere20	1.0103
	sub10	Hands	roi_sphere21	1.17384
	sub10	Hands	roi_sphere22	1.22041
	sub10	Hands	roi_sphere23	1.29864
	sub10	Hands	roi_sphere24	1.78557
	sub10	Hands	roi_sphere25	2.29627
	sub10	Hands	roi_sphere26	2.66994
	sub10	Hands	roi_sphere27	2.7119
	sub10	Hands	roi_sphere28	2.21536
	sub10	Hands	roi_sphere29	1.3713
	sub10	Hands	roi_sphere30	0.928774
	sub10	Hands	roi_sphere31	0.758788
	sub10	Hands	roi_sphere32	0.655543
	sub10	Hands	roi_sphere33	0.619535
	sub10	Hands	roi_sphere34	0.876894
	sub10	Faces	roi_sphere1	-0.252141
	sub10	Faces	roi_sphere2	-0.566375
	sub10	Faces	roi_sphere3	-0.959399
	sub10	Faces	roi_sphere4	-1.29667
	sub10	Faces	roi_sphere5	-0.94146
	sub10	Faces	roi_sphere6	-0.354249
	sub10	Faces	roi_sphere7	0.281088
	sub10	Faces	roi_sphere8	0.843143
	sub10	Faces	roi_sphere9	1.40011
	sub10	Faces	roi_sphere10	1.64726
	sub10	Faces	roi_sphere11	1.60362
	sub10	Faces	roi_sphere12	1.21428
	sub10	Faces	roi_sphere13	0.88541
	sub10	Faces	roi_sphere14	0.743585
	sub10	Faces	roi_sphere15	0.676824
	sub10	Faces	roi_sphere16	0.626841
	sub10	Faces	roi_sphere17	0.595682
	sub10	Faces	roi_sphere18	0.670585
	sub10	Faces	roi_sphere19	0.777432
	sub10	Faces	roi_sphere20	0.952827
	sub10	Faces	roi_sphere21	0.974653
	sub10	Faces	roi_sphere22	0.93741
	sub10	Faces	roi_sphere23	1.02379
	sub10	Faces	roi_sphere24	1.16395
	sub10	Faces	roi_sphere25	1.53757
	sub10	Faces	roi_sphere26	1.91421
	sub10	Faces	roi_sphere27	2.0293
	sub10	Faces	roi_sphere28	1.75395
	sub10	Faces	roi_sphere29	1.15844
	sub10	Faces	roi_sphere30	0.751383
	sub10	Faces	roi_sphere31	0.529929
	sub10	Faces	roi_sphere32	0.399916
	sub10	Faces	roi_sphere33	0.319372
	sub10	Faces	roi_sphere34	0.420924
	sub10	Tools	roi_sphere1	-0.428569
	sub10	Tools	roi_sphere2	-0.712652
	sub10	Tools	roi_sphere3	-1.03747
	sub10	Tools	roi_sphere4	-1.0738
	sub10	Tools	roi_sphere5	-0.353401
	sub10	Tools	roi_sphere6	0.440927
	sub10	Tools	roi_sphere7	0.909193
	sub10	Tools	roi_sphere8	0.971004
	sub10	Tools	roi_sphere9	0.928375
	sub10	Tools	roi_sphere10	0.796708
	sub10	Tools	roi_sphere11	0.71238
	sub10	Tools	roi_sphere12	0.734546
	sub10	Tools	roi_sphere13	0.833723
	sub10	Tools	roi_sphere14	0.869389
	sub10	Tools	roi_sphere15	0.810055
	sub10	Tools	roi_sphere16	0.729398
	sub10	Tools	roi_sphere17	0.659518
	sub10	Tools	roi_sphere18	0.726468
	sub10	Tools	roi_sphere19	0.874205
	sub10	Tools	roi_sphere20	1.14032
	sub10	Tools	roi_sphere21	1.3015
	sub10	Tools	roi_sphere22	1.32817
	sub10	Tools	roi_sphere23	1.35417
	sub10	Tools	roi_sphere24	1.70382
	sub10	Tools	roi_sphere25	2.04532
	sub10	Tools	roi_sphere26	2.27514
	sub10	Tools	roi_sphere27	2.20114
	sub10	Tools	roi_sphere28	1.76036
	sub10	Tools	roi_sphere29	1.0135
	sub10	Tools	roi_sphere30	0.602045
	sub10	Tools	roi_sphere31	0.473529
	sub10	Tools	roi_sphere32	0.465341
	sub10	Tools	roi_sphere33	0.547283
	sub10	Tools	roi_sphere34	0.849171
	sub10	Manipulable	roi_sphere1	-0.361871
	sub10	Manipulable	roi_sphere2	-0.591799
	sub10	Manipulable	roi_sphere3	-0.873467
	sub10	Manipulable	roi_sphere4	-0.871667
	sub10	Manipulable	roi_sphere5	-0.155973
	sub10	Manipulable	roi_sphere6	0.567953
	sub10	Manipulable	roi_sphere7	0.9434
	sub10	Manipulable	roi_sphere8	0.940375
	sub10	Manipulable	roi_sphere9	0.88106
	sub10	Manipulable	roi_sphere10	0.765327
	sub10	Manipulable	roi_sphere11	0.677075
	sub10	Manipulable	roi_sphere12	0.647927
	sub10	Manipulable	roi_sphere13	0.679088
	sub10	Manipulable	roi_sphere14	0.683364
	sub10	Manipulable	roi_sphere15	0.647185
	sub10	Manipulable	roi_sphere16	0.596347
	sub10	Manipulable	roi_sphere17	0.576759
	sub10	Manipulable	roi_sphere18	0.69041
	sub10	Manipulable	roi_sphere19	0.844086
	sub10	Manipulable	roi_sphere20	1.06778
	sub10	Manipulable	roi_sphere21	1.16952
	sub10	Manipulable	roi_sphere22	1.12689
	sub10	Manipulable	roi_sphere23	1.1049
	sub10	Manipulable	roi_sphere24	1.3918
	sub10	Manipulable	roi_sphere25	1.67744
	sub10	Manipulable	roi_sphere26	1.89287
[truncated: 1,674 more rows]

## Sheet: Figure3b
Figure 3b - Beta values for the peak sphere for the vector-of-ROIs in each participant and each category.
	Participant_ID	Stream	Peak_ROI_Name	Beta
	SUB01	Ventral	VOTC-face	1.89312
	SUB02	Ventral	VOTC-face	0.917375
	SUB03	Ventral	VOTC-face	0.78627
	SUB04	Ventral	VOTC-face	2.21352
	SUB05	Ventral	VOTC-face	1.00781
	SUB06	Ventral	VOTC-face	2.4409
	SUB07	Ventral	VOTC-face	4.37535
	SUB08	Ventral	VOTC-face	4.2623
	SUB09	Ventral	VOTC-face	1.59186
	SUB10	Ventral	VOTC-face	1.85704
	SUB11	Ventral	VOTC-face	1.6734
	SUB12	Ventral	VOTC-face	1.72273
	SUB13	Ventral	VOTC-face	3.89066
	SUB14	Ventral	VOTC-face	0.446895
	SUB16	Ventral	VOTC-face	1.60907
	SUB17	Ventral	VOTC-face	2.23619
	SUB18	Ventral	VOTC-face	1.11852
	SUB19	Ventral	VOTC-face	2.07408
	SUB01	Ventral	VOTC-face	0.974528
	SUB02	Ventral	VOTC-face	0.551395
	SUB03	Ventral	VOTC-face	0.573394
	SUB04	Ventral	VOTC-face	1.15551
	SUB05	Ventral	VOTC-face	0.145534
	SUB06	Ventral	VOTC-face	1.65717
	SUB07	Ventral	VOTC-face	4.06878
	SUB08	Ventral	VOTC-face	2.66423
	SUB09	Ventral	VOTC-face	0.925181
	SUB10	Ventral	VOTC-face	0.891351
	SUB11	Ventral	VOTC-face	1.25755
	SUB12	Ventral	VOTC-face	1.06915
	SUB13	Ventral	VOTC-face	4.56311
	SUB14	Ventral	VOTC-face	0.659488
	SUB16	Ventral	VOTC-face	1.55119
	SUB17	Ventral	VOTC-face	1.05347
	SUB18	Ventral	VOTC-face	0.928088
	SUB19	Ventral	VOTC-face	1.1996
	SUB01	Ventral	VOTC-face	1.26345
	SUB02	Ventral	VOTC-face	0.749945
	SUB03	Ventral	VOTC-face	0.654661
	SUB04	Ventral	VOTC-face	1.56967
	SUB05	Ventral	VOTC-face	0.182871
	SUB06	Ventral	VOTC-face	1.68861
	SUB07	Ventral	VOTC-face	3.52811
	SUB08	Ventral	VOTC-face	2.13381
	SUB09	Ventral	VOTC-face	1.11051
	SUB10	Ventral	VOTC-face	0.862237
	SUB11	Ventral	VOTC-face	1.11843
	SUB12	Ventral	VOTC-face	1.50516
	SUB13	Ventral	VOTC-face	4.17615
	SUB14	Ventral	VOTC-face	0.592406
	SUB16	Ventral	VOTC-face	1.16753
	SUB17	Ventral	VOTC-face	1.16673
	SUB18	Ventral	VOTC-face	0.870911
	SUB19	Ventral	VOTC-face	1.05733
	SUB01	Ventral	VOTC-face	0.730603
	SUB02	Ventral	VOTC-face	0.806582
	SUB03	Ventral	VOTC-face	0.564265
	SUB04	Ventral	VOTC-face	1.3183
	SUB05	Ventral	VOTC-face	0.116777
	SUB06	Ventral	VOTC-face	1.5913
	SUB07	Ventral	VOTC-face	4.17834
	SUB08	Ventral	VOTC-face	2.7653
	SUB09	Ventral	VOTC-face	0.939978
	SUB10	Ventral	VOTC-face	0.767251
	SUB11	Ventral	VOTC-face	1.3091
	SUB12	Ventral	VOTC-face	1.39496
	SUB13	Ventral	VOTC-face	5.37416
	SUB14	Ventral	VOTC-face	0.413839
	SUB16	Ventral	VOTC-face	1.04632
	SUB17	Ventral	VOTC-face	1.22789
	SUB18	Ventral	VOTC-face	0.761968
	SUB19	Ventral	VOTC-face	1.03257
	SUB01	Ventral	VOTC-face	0.693013
	SUB02	Ventral	VOTC-face	0.88783
	SUB03	Ventral	VOTC-face	0.567847
	SUB04	Ventral	VOTC-face	1.41638
	SUB05	Ventral	VOTC-face	0.0918164
	SUB06	Ventral	VOTC-face	1.36781
	SUB07	Ventral	VOTC-face	4.21538
	SUB08	Ventral	VOTC-face	2.46893
	SUB09	Ventral	VOTC-face	0.965857
	SUB10	Ventral	VOTC-face	0.746363
	SUB11	Ventral	VOTC-face	1.28141
	SUB12	Ventral	VOTC-face	1.22484
	SUB13	Ventral	VOTC-face	5.35107
	SUB14	Ventral	VOTC-face	0.694769
	SUB16	Ventral	VOTC-face	1.30923
	SUB17	Ventral	VOTC-face	1.17747
	SUB18	Ventral	VOTC-face	0.696707
	SUB19	Ventral	VOTC-face	0.882592
	SUB01	Ventral	VOTC-face	0.502902
	SUB02	Ventral	VOTC-face	0.700828
	SUB03	Ventral	VOTC-face	0.356409
	SUB04	Ventral	VOTC-face	1.05336
	SUB05	Ventral	VOTC-face	0.0556637
	SUB06	Ventral	VOTC-face	1.2435
	SUB07	Ventral	VOTC-face	3.76758
	SUB08	Ventral	VOTC-face	2.3049
	SUB09	Ventral	VOTC-face	0.93764
	SUB10	Ventral	VOTC-face	0.905046
	SUB11	Ventral	VOTC-face	1.02931
	SUB12	Ventral	VOTC-face	1.37608
	SUB13	Ventral	VOTC-face	5.40642
	SUB14	Ventral	VOTC-face	0.490736
	SUB16	Ventral	VOTC-face	1.39094
	SUB17	Ventral	VOTC-face	1.29735
	SUB18	Ventral	VOTC-face	0.365783
	SUB19	Ventral	VOTC-face	1.12378
	SUB01	Ventral	VOTC-body	2.53778
	SUB02	Ventral	VOTC-body	0.749227
	SUB03	Ventral	VOTC-body	1.16124
	SUB04	Ventral	VOTC-body	2.1845
	SUB05	Ventral	VOTC-body	0.926264
	SUB06	Ventral	VOTC-body	2.22353
	SUB07	Ventral	VOTC-body	3.90762
	SUB08	Ventral	VOTC-body	2.38032
	SUB09	Ventral	VOTC-body	0.328358
	SUB10	Ventral	VOTC-body	1.10433
	SUB11	Ventral	VOTC-body	0.975808
	SUB12	Ventral	VOTC-body	0.510234
	SUB13	Ventral	VOTC-body	3.05586
	SUB14	Ventral	VOTC-body	0.434504
	SUB16	Ventral	VOTC-body	1.20175
	SUB17	Ventral	VOTC-body	1.96804
	SUB18	Ventral	VOTC-body	0.737718
	SUB19	Ventral	VOTC-body	1.15765
	SUB01	Ventral	VOTC-body	1.70689
	SUB02	Ventral	VOTC-body	0.826908
	SUB03	Ventral	VOTC-body	0.569818
	SUB04	Ventral	VOTC-body	1.65392
	SUB05	Ventral	VOTC-body	0.426629
	SUB06	Ventral	VOTC-body	1.45773
	SUB07	Ventral	VOTC-body	3.34708
	SUB08	Ventral	VOTC-body	1.8242
	SUB09	Ventral	VOTC-body	0.205405
	SUB10	Ventral	VOTC-body	0.684161
	SUB11	Ventral	VOTC-body	0.811682
	SUB12	Ventral	VOTC-body	0.375077
	SUB13	Ventral	VOTC-body	3.40657
	SUB14	Ventral	VOTC-body	0.585765
	SUB16	Ventral	VOTC-body	1.15816
	SUB17	Ventral	VOTC-body	0.938801
	SUB18	Ventral	VOTC-body	0.733863
	SUB19	Ventral	VOTC-body	0.783984
	SUB01	Ventral	VOTC-body	2.19907
	SUB02	Ventral	VOTC-body	0.822689
	SUB03	Ventral	VOTC-body	0.709639
	SUB04	Ventral	VOTC-body	2.59413
	SUB05	Ventral	VOTC-body	0.614642
	SUB06	Ventral	VOTC-body	1.87545
	SUB07	Ventral	VOTC-body	2.92992
	SUB08	Ventral	VOTC-body	1.82709
	SUB09	Ventral	VOTC-body	0.403659
	SUB10	Ventral	VOTC-body	0.863781
	SUB11	Ventral	VOTC-body	0.996141
	SUB12	Ventral	VOTC-body	0.686743
	SUB13	Ventral	VOTC-body	3.02943
	SUB14	Ventral	VOTC-body	0.416362
	SUB16	Ventral	VOTC-body	0.91397
	SUB17	Ventral	VOTC-body	1.37313
	SUB18	Ventral	VOTC-body	0.683402
	SUB19	Ventral	VOTC-body	1.02369
	SUB01	Ventral	VOTC-body	1.51835
	SUB02	Ventral	VOTC-body	0.814399
	SUB03	Ventral	VOTC-body	0.461371
	SUB04	Ventral	VOTC-body	1.99172
	SUB05	Ventral	VOTC-body	0.505335
	SUB06	Ventral	VOTC-body	1.66466
	SUB07	Ventral	VOTC-body	2.82864
	SUB08	Ventral	VOTC-body	1.6475
	SUB09	Ventral	VOTC-body	0.301805
	SUB10	Ventral	VOTC-body	0.619248
	SUB11	Ventral	VOTC-body	0.869753
	SUB12	Ventral	VOTC-body	0.646982
	SUB13	Ventral	VOTC-body	3.20343
	SUB14	Ventral	VOTC-body	0.336843
	SUB16	Ventral	VOTC-body	0.71667
	SUB17	Ventral	VOTC-body	1.09359
	SUB18	Ventral	VOTC-body	0.584696
	SUB19	Ventral	VOTC-body	0.659887
	SUB01	Ventral	VOTC-body	1.55888
	SUB02	Ventral	VOTC-body	0.921383
	SUB03	Ventral	VOTC-body	0.438953
	SUB04	Ventral	VOTC-body	1.78491
	SUB05	Ventral	VOTC-body	0.387254
	SUB06	Ventral	VOTC-body	1.35169
	SUB07	Ventral	VOTC-body	2.75716
	SUB08	Ventral	VOTC-body	1.40901
	SUB09	Ventral	VOTC-body	0.24697
	SUB10	Ventral	VOTC-body	0.543277
	SUB11	Ventral	VOTC-body	0.727292
	SUB12	Ventral	VOTC-body	0.438764
	SUB13	Ventral	VOTC-body	3.10906
	SUB14	Ventral	VOTC-body	0.484498
	SUB16	Ventral	VOTC-body	0.944201
	SUB17	Ventral	VOTC-body	1.01973
	SUB18	Ventral	VOTC-body	0.430968
	SUB19	Ventral	VOTC-body	0.446787
	SUB01	Ventral	VOTC-body	1.25618
	SUB02	Ventral	VOTC-body	0.659695
	SUB03	Ventral	VOTC-body	0.118866
	SUB04	Ventral	VOTC-body	1.24616
	SUB05	Ventral	VOTC-body	0.232192
	SUB06	Ventral	VOTC-body	1.12475
	SUB07	Ventral	VOTC-body	2.32029
	SUB08	Ventral	VOTC-body	1.30534
	SUB09	Ventral	VOTC-body	0.167826
	SUB10	Ventral	VOTC-body	0.570936
	SUB11	Ventral	VOTC-body	0.536072
	SUB12	Ventral	VOTC-body	0.589946
	SUB13	Ventral	VOTC-body	2.97026
	SUB14	Ventral	VOTC-body	0.329712
	SUB16	Ventral	VOTC-body	1.02015
	SUB17	Ventral	VOTC-body	1.00277
	SUB18	Ventral	VOTC-body	0.142091
	SUB19	Ventral	VOTC-body	0.581358
	SUB01	Ventral	VOTC-hand	1.58008
	SUB02	Ventral	VOTC-hand	0.576295
	SUB03	Ventral	VOTC-hand	0.436962
	SUB04	Ventral	VOTC-hand	1.18138
	SUB05	Ventral	VOTC-hand	0.480802
	SUB06	Ventral	VOTC-hand	1.22132
	SUB07	Ventral	VOTC-hand	1.5271
	SUB08	Ventral	VOTC-hand	0.651981
	SUB09	Ventral	VOTC-hand	0.207556
	SUB10	Ventral	VOTC-hand	0.76478
	SUB11	Ventral	VOTC-hand	0.469016
	SUB12	Ventral	VOTC-hand	0.0557395
	SUB13	Ventral	VOTC-hand	1.44721
	SUB14	Ventral	VOTC-hand	0.308816
	SUB16	Ventral	VOTC-hand	0.688423
	SUB17	Ventral	VOTC-hand	0.854955
	SUB18	Ventral	VOTC-hand	0.0384359
	SUB19	Ventral	VOTC-hand	0.371329
	SUB01	Ventral	VOTC-hand	1.47851
	SUB02	Ventral	VOTC-hand	0.92333
	SUB03	Ventral	VOTC-hand	0.294156
	SUB04	Ventral	VOTC-hand	1.04131
	SUB05	Ventral	VOTC-hand	0.494094
	SUB06	Ventral	VOTC-hand	0.980772
	SUB07	Ventral	VOTC-hand	1.35651
	SUB08	Ventral	VOTC-hand	0.622996
	SUB09	Ventral	VOTC-hand	0.203032
	SUB10	Ventral	VOTC-hand	0.794764
	SUB11	Ventral	VOTC-hand	0.533486
	SUB12	Ventral	VOTC-hand	0.0367995
	SUB13	Ventral	VOTC-hand	1.36537
	SUB14	Ventral	VOTC-hand	0.401446
	SUB16	Ventral	VOTC-hand	0.65376
	SUB17	Ventral	VOTC-hand	0.87926
	SUB18	Ventral	VOTC-hand	0.10074
	SUB19	Ventral	VOTC-hand	0.407561
	SUB01	Ventral	VOTC-hand	2.04266
	SUB02	Ventral	VOTC-hand	0.901637
	SUB03	Ventral	VOTC-hand	0.49247
	SUB04	Ventral	VOTC-hand	1.64326
	SUB05	Ventral	VOTC-hand	0.570056
	SUB06	Ventral	VOTC-hand	1.44194
	SUB07	Ventral	VOTC-hand	1.65145
	SUB08	Ventral	VOTC-hand	0.545574
	SUB09	Ventral	VOTC-hand	0.366091
	SUB10	Ventral	VOTC-hand	1.12196
	SUB11	Ventral	VOTC-hand	0.778062
	SUB12	Ventral	VOTC-hand	0.214331
	SUB13	Ventral	VOTC-hand	1.57643
	SUB14	Ventral	VOTC-hand	0.262606
	SUB16	Ventral	VOTC-hand	0.612479
	SUB17	Ventral	VOTC-hand	1.35971
	SUB18	Ventral	VOTC-hand	0.140843
	SUB19	Ventral	VOTC-hand	1.18417
	SUB01	Ventral	VOTC-hand	1.18955
	SUB02	Ventral	VOTC-hand	0.821332
	SUB03	Ventral	VOTC-hand	0.17877
	SUB04	Ventral	VOTC-hand	1.19758
	SUB05	Ventral	VOTC-hand	0.464738
	SUB06	Ventral	VOTC-hand	1.05866
	SUB07	Ventral	VOTC-hand	1.36322
	SUB08	Ventral	VOTC-hand	0.563849
	SUB09	Ventral	VOTC-hand	0.399867
	SUB10	Ventral	VOTC-hand	0.915278
	SUB11	Ventral	VOTC-hand	0.686993
	SUB12	Ventral	VOTC-hand	0.17761
	SUB13	Ventral	VOTC-hand	1.33793
	SUB14	Ventral	VOTC-hand	0.240327
	SUB16	Ventral	VOTC-hand	0.488927
	SUB17	Ventral	VOTC-hand	0.940923
	SUB18	Ventral	VOTC-hand	0.317209
	SUB19	Ventral	VOTC-hand	0.582621
	SUB01	Ventral	VOTC-hand	1.22756
	SUB02	Ventral	VOTC-hand	0.895419
	SUB03	Ventral	VOTC-hand	0.163803
	SUB04	Ventral	VOTC-hand	1.11774
	SUB05	Ventral	VOTC-hand	0.397678
	SUB06	Ventral	VOTC-hand	0.871732
	SUB07	Ventral	VOTC-hand	1.25353
	SUB08	Ventral	VOTC-hand	0.493856
	SUB09	Ventral	VOTC-hand	0.223187
	SUB10	Ventral	VOTC-hand	0.715578
	SUB11	Ventral	VOTC-hand	0.550551
	SUB12	Ventral	VOTC-hand	0.0576204
	SUB13	Ventral	VOTC-hand	1.33141
	SUB14	Ventral	VOTC-hand	0.255925
	SUB16	Ventral	VOTC-hand	0.70018
	SUB17	Ventral	VOTC-hand	0.864658
	SUB18	Ventral	VOTC-hand	0.159877
	SUB19	Ventral	VOTC-hand	0.285148
	SUB01	Ventral	VOTC-hand	1.0076
	SUB02	Ventral	VOTC-hand	0.726951
	SUB03	Ventral	VOTC-hand	-0.0582003
	SUB04	Ventral	VOTC-hand	0.765632
	SUB05	Ventral	VOTC-hand	0.235986
	SUB06	Ventral	VOTC-hand	0.776114
	SUB07	Ventral	VOTC-hand	0.972935
	SUB08	Ventral	VOTC-hand	0.431442
	SUB09	Ventral	VOTC-hand	0.268226
	SUB10	Ventral	VOTC-hand	0.771944
	SUB11	Ventral	VOTC-hand	0.350313
	SUB12	Ventral	VOTC-hand	0.137418
	SUB13	Ventral	VOTC-hand	1.14383
	SUB14	Ventral	VOTC-hand	0.196746
	SUB16	Ventral	VOTC-hand	0.735772
	SUB17	Ventral	VOTC-hand	0.777526
	SUB18	Ventral	VOTC-hand	-0.0541338
	SUB19	Ventral	VOTC-hand	0.33566
	SUB01	Ventral	VOTC-tool	0.408553
	SUB02	Ventral	VOTC-tool	-0.304815
	SUB03	Ventral	VOTC-tool	-0.395678
	SUB04	Ventral	VOTC-tool	1.35011
	SUB05	Ventral	VOTC-tool	-0.467571
	SUB06	Ventral	VOTC-tool	0.840095
	SUB07	Ventral	VOTC-tool	0.482934
	SUB08	Ventral	VOTC-tool	0.423041
	SUB09	Ventral	VOTC-tool	1.41173
	SUB10	Ventral	VOTC-tool	0.25695
	SUB11	Ventral	VOTC-tool	0.0581058
	SUB12	Ventral	VOTC-tool	0.212118
	SUB13	Ventral	VOTC-tool	0.842464
	SUB14	Ventral	VOTC-tool	0.730368
	SUB16	Ventral	VOTC-tool	0.842296
	SUB17	Ventral	VOTC-tool	0.30604
	SUB18	Ventral	VOTC-tool	-0.28502
	SUB19	Ventral	VOTC-tool	-0.255689
	SUB01	Ventral	VOTC-tool	0.583664
	SUB02	Ventral	VOTC-tool	0.048344
	SUB03	Ventral	VOTC-tool	-0.288405
	SUB04	Ventral	VOTC-tool	1.10259
	SUB05	Ventral	VOTC-tool	-0.276589
	SUB06	Ventral	VOTC-tool	0.92309
	SUB07	Ventral	VOTC-tool	1.27813
	SUB08	Ventral	VOTC-tool	0.516482
	SUB09	Ventral	VOTC-tool	1.33317
	SUB10	Ventral	VOTC-tool	0.514516
	SUB11	Ventral	VOTC-tool	0.47927
	SUB12	Ventral	VOTC-tool	0.498666
	SUB13	Ventral	VOTC-tool	0.963869
	SUB14	Ventral	VOTC-tool	0.749656
	SUB16	Ventral	VOTC-tool	1.08021
	SUB17	Ventral	VOTC-tool	0.387135
	SUB18	Ventral	VOTC-tool	0.260346
	SUB19	Ventral	VOTC-tool	0.131458
	SUB01	Ventral	VOTC-tool	0.494939
	SUB02	Ventral	VOTC-tool	0.069799
	SUB03	Ventral	VOTC-tool	-0.258277
	SUB04	Ventral	VOTC-tool	1.09581
	SUB05	Ventral	VOTC-tool	-0.591801
	SUB06	Ventral	VOTC-tool	0.627336
	SUB07	Ventral	VOTC-tool	0.526053
	SUB08	Ventral	VOTC-tool	0.38012
	SUB09	Ventral	VOTC-tool	0.769922
	SUB10	Ventral	VOTC-tool	0.319921
	SUB11	Ventral	VOTC-tool	0.213626
	SUB12	Ventral	VOTC-tool	0.382647
	SUB13	Ventral	VOTC-tool	0.890393
	SUB14	Ventral	VOTC-tool	0.714054
	SUB16	Ventral	VOTC-tool	0.678004
	SUB17	Ventral	VOTC-tool	0.291658
	SUB18	Ventral	VOTC-tool	0.130799
	SUB19	Ventral	VOTC-tool	-0.355334
	SUB01	Ventral	VOTC-tool	0.776105
	SUB02	Ventral	VOTC-tool	0.540313
	SUB03	Ventral	VOTC-tool	-0.000409998
	SUB04	Ventral	VOTC-tool	1.74858
	SUB05	Ventral	VOTC-tool	-0.00751281
	SUB06	Ventral	VOTC-tool	1.53823
	SUB07	Ventral	VOTC-tool	1.66123
	SUB08	Ventral	VOTC-tool	1.05945
	SUB09	Ventral	VOTC-tool	1.62854
	SUB10	Ventral	VOTC-tool	0.871259
	SUB11	Ventral	VOTC-tool	0.75382
	SUB12	Ventral	VOTC-tool	0.81481
	SUB13	Ventral	VOTC-tool	1.27837
	SUB14	Ventral	VOTC-tool	0.786909
	SUB16	Ventral	VOTC-tool	1.35693
	SUB17	Ventral	VOTC-tool	0.982548
	SUB18	Ventral	VOTC-tool	0.838259
	SUB19	Ventral	VOTC-tool	0.337064
	SUB01	Ventral	VOTC-tool	0.865248
	SUB02	Ventral	VOTC-tool	0.6175
	SUB03	Ventral	VOTC-tool	0.185854
	SUB04	Ventral	VOTC-tool	2.03604
	SUB05	Ventral	VOTC-tool	0.187492
	SUB06	Ventral	VOTC-tool	1.42999
	SUB07	Ventral	VOTC-tool	1.8726
	SUB08	Ventral	VOTC-tool	1.11898
	SUB09	Ventral	VOTC-tool	1.77207
	SUB10	Ventral	VOTC-tool	0.897696
	SUB11	Ventral	VOTC-tool	0.940237
	SUB12	Ventral	VOTC-tool	0.980615
	SUB13	Ventral	VOTC-tool	1.39172
	SUB14	Ventral	VOTC-tool	1.20065
	SUB16	Ventral	VOTC-tool	1.41301
	SUB17	Ventral	VOTC-tool	0.849464
	SUB18	Ventral	VOTC-tool	0.588313
	SUB19	Ventral	VOTC-tool	0.0895496
	SUB01	Ventral	VOTC-tool	0.850907
	SUB02	Ventral	VOTC-tool	0.56232
	SUB03	Ventral	VOTC-tool	0.172214
	SUB04	Ventral	VOTC-tool	1.71476
	SUB05	Ventral	VOTC-tool	0.216189
	SUB06	Ventral	VOTC-tool	1.45219
	SUB07	Ventral	VOTC-tool	1.8088
	SUB08	Ventral	VOTC-tool	1.04529
	SUB09	Ventral	VOTC-tool	1.94958
	SUB10	Ventral	VOTC-tool	1.07214
	SUB11	Ventral	VOTC-tool	0.806833
	SUB12	Ventral	VOTC-tool	1.08107
	SUB13	Ventral	VOTC-tool	1.5108
	SUB14	Ventral	VOTC-tool	1.14818
	SUB16	Ventral	VOTC-tool	1.49139
	SUB17	Ventral	VOTC-tool	1.0101
	SUB18	Ventral	VOTC-tool	0.632978
	SUB19	Ventral	VOTC-tool	0.442786
	SUB01	Ventral	VOTC-manip	0.168822
	SUB02	Ventral	VOTC-manip	-0.556636
	SUB03	Ventral	VOTC-manip	-0.827847
	SUB04	Ventral	VOTC-manip	0.641629
	SUB05	Ventral	VOTC-manip	-1.36889
	SUB06	Ventral	VOTC-manip	0.549444
	SUB07	Ventral	VOTC-manip	-0.300567
	SUB08	Ventral	VOTC-manip	-0.178273
	SUB09	Ventral	VOTC-manip	0.436263
	SUB10	Ventral	VOTC-manip	-0.38893
	SUB11	Ventral	VOTC-manip	-0.424963
	SUB12	Ventral	VOTC-manip	-0.388344
	SUB13	Ventral	VOTC-manip	0.498851
	SUB14	Ventral	VOTC-manip	0.394347
	SUB16	Ventral	VOTC-manip	0.399739
	SUB17	Ventral	VOTC-manip	-0.263834
	SUB18	Ventral	VOTC-manip	-0.463282
	SUB19	Ventral	VOTC-manip	-0.792864
	SUB01	Ventral	VOTC-manip	0.503255
	SUB02	Ventral	VOTC-manip	-0.259306
	SUB03	Ventral	VOTC-manip	-0.666497
	SUB04	Ventral	VOTC-manip	0.64483
	SUB05	Ventral	VOTC-manip	-0.96769
	SUB06	Ventral	VOTC-manip	0.712354
	SUB07	Ventral	VOTC-manip	0.271933
	SUB08	Ventral	VOTC-manip	-0.0497333
	SUB09	Ventral	VOTC-manip	0.635948
	SUB10	Ventral	VOTC-manip	0.0570008
	SUB11	Ventral	VOTC-manip	0.036749
	SUB12	Ventral	VOTC-manip	0.0940049
	SUB13	Ventral	VOTC-manip	0.682746
	SUB14	Ventral	VOTC-manip	0.477763
	SUB16	Ventral	VOTC-manip	0.553993
	SUB17	Ventral	VOTC-manip	-0.148345
	SUB18	Ventral	VOTC-manip	0.0245911
	SUB19	Ventral	VOTC-manip	-0.311154
	SUB01	Ventral	VOTC-manip	0.29776
	SUB02	Ventral	VOTC-manip	-0.251555
	SUB03	Ventral	VOTC-manip	-0.584481
	SUB04	Ventral	VOTC-manip	0.603634
	SUB05	Ventral	VOTC-manip	-1.59251
	SUB06	Ventral	VOTC-manip	0.429517
	SUB07	Ventral	VOTC-manip	-0.208123
	SUB08	Ventral	VOTC-manip	-0.153597
	SUB09	Ventral	VOTC-manip	0.304979
	SUB10	Ventral	VOTC-manip	-0.319408
	SUB11	Ventral	VOTC-manip	-0.237954
	SUB12	Ventral	VOTC-manip	-0.214415
	SUB13	Ventral	VOTC-manip	0.550392
	SUB14	Ventral	VOTC-manip	0.484912
	SUB16	Ventral	VOTC-manip	0.287921
	SUB17	Ventral	VOTC-manip	-0.257131
	SUB18	Ventral	VOTC-manip	-0.170784
	SUB19	Ventral	VOTC-manip	-0.880028
	SUB01	Ventral	VOTC-manip	0.63322
	SUB02	Ventral	VOTC-manip	0.32729
	SUB03	Ventral	VOTC-manip	-0.419361
	SUB04	Ventral	VOTC-manip	1.17838
	SUB05	Ventral	VOTC-manip	-0.672234
	SUB06	Ventral	VOTC-manip	1.16489
	SUB07	Ventral	VOTC-manip	0.618722
	SUB08	Ventral	VOTC-manip	0.641864
	SUB09	Ventral	VOTC-manip	0.925942
	SUB10	Ventral	VOTC-manip	0.300816
	SUB11	Ventral	VOTC-manip	0.305689
	SUB12	Ventral	VOTC-manip	0.325338
	SUB13	Ventral	VOTC-manip	0.895132
	SUB14	Ventral	VOTC-manip	0.464269
	SUB16	Ventral	VOTC-manip	0.801487
	SUB17	Ventral	VOTC-manip	0.295458
	SUB18	Ventral	VOTC-manip	0.569248
	SUB19	Ventral	VOTC-manip	-0.208777
	SUB01	Ventral	VOTC-manip	0.739944
	SUB02	Ventral	VOTC-manip	0.370398
	SUB03	Ventral	VOTC-manip	-0.140282
	SUB04	Ventral	VOTC-manip	1.42472
	SUB05	Ventral	VOTC-manip	-0.383952
	SUB06	Ventral	VOTC-manip	1.1802
	SUB07	Ventral	VOTC-manip	0.693147
	SUB08	Ventral	VOTC-manip	0.768922
	SUB09	Ventral	VOTC-manip	1.06083
	SUB10	Ventral	VOTC-manip	0.427508
	SUB11	Ventral	VOTC-manip	0.52653
	SUB12	Ventral	VOTC-manip	0.584881
	SUB13	Ventral	VOTC-manip	0.986793
	SUB14	Ventral	VOTC-manip	0.914036
	SUB16	Ventral	VOTC-manip	0.903364
	SUB17	Ventral	VOTC-manip	0.356298
	SUB18	Ventral	VOTC-manip	0.278613
	SUB19	Ventral	VOTC-manip	-0.40139
	SUB01	Ventral	VOTC-manip	0.781134
	SUB02	Ventral	VOTC-manip	0.344302
	SUB03	Ventral	VOTC-manip	-0.0518454
	SUB04	Ventral	VOTC-manip	1.1885
	SUB05	Ventral	VOTC-manip	-0.188605
	SUB06	Ventral	VOTC-manip	1.21311
	SUB07	Ventral	VOTC-manip	0.820676
	SUB08	Ventral	VOTC-manip	0.855181
	SUB09	Ventral	VOTC-manip	1.22708
	SUB10	Ventral	VOTC-manip	0.691851
	SUB11	Ventral	VOTC-manip	0.509082
	SUB12	Ventral	VOTC-manip	0.696556
	SUB13	Ventral	VOTC-manip	1.11681
	SUB14	Ventral	VOTC-manip	0.930482
	SUB16	Ventral	VOTC-manip	0.902932
	SUB17	Ventral	VOTC-manip	0.530661
	SUB18	Ventral	VOTC-manip	0.426013
	SUB19	Ventral	VOTC-manip	-0.09754
	SUB01	Ventral	VOTC-non-manip	0.0813479
	SUB02	Ventral	VOTC-non-manip	-0.750426
	SUB03	Ventral	VOTC-non-manip	-1.08059
	SUB04	Ventral	VOTC-non-manip	0.249523
	SUB05	Ventral	VOTC-non-manip	-2.26704
	SUB06	Ventral	VOTC-non-manip	0.349657
	SUB07	Ventral	VOTC-non-manip	-1.22965
	SUB08	Ventral	VOTC-non-manip	-0.973344
	SUB09	Ventral	VOTC-non-manip	-0.254342
	SUB10	Ventral	VOTC-non-manip	-1.09399
	SUB11	Ventral	VOTC-non-manip	-0.723376
	SUB12	Ventral	VOTC-non-manip	-0.69879
	SUB13	Ventral	VOTC-non-manip	0.153016
	SUB14	Ventral	VOTC-non-manip	0.155278
	SUB16	Ventral	VOTC-non-manip	0.0421635
	SUB17	Ventral	VOTC-non-manip	-0.702612
	SUB18	Ventral	VOTC-non-manip	-0.534843
	SUB19	Ventral	VOTC-non-manip	-1.03973
	SUB01	Ventral	VOTC-non-manip	0.447676
	SUB02	Ventral	VOTC-non-manip	-0.612262
	SUB03	Ventral	VOTC-non-manip	-0.883464
	SUB04	Ventral	VOTC-non-manip	0.258631
	SUB05	Ventral	VOTC-non-manip	-1.72953
	SUB06	Ventral	VOTC-non-manip	0.492377
	SUB07	Ventral	VOTC-non-manip	-0.835409
	SUB08	Ventral	VOTC-non-manip	-0.848757
	SUB09	Ventral	VOTC-non-manip	0.0321503
	SUB10	Ventral	VOTC-non-manip	-0.502096
	SUB11	Ventral	VOTC-non-manip	-0.359722
	SUB12	Ventral	VOTC-non-manip	-0.194009
	SUB13	Ventral	VOTC-non-manip	0.402234
	SUB14	Ventral	VOTC-non-manip	0.30959
	SUB16	Ventral	VOTC-non-manip	0.175768
	SUB17	Ventral	VOTC-non-manip	-0.612865
	SUB18	Ventral	VOTC-non-manip	-0.135893
	SUB19	Ventral	VOTC-non-manip	-0.547141
	SUB01	Ventral	VOTC-non-manip	0.186349
	SUB02	Ventral	VOTC-non-manip	-0.568271
	SUB03	Ventral	VOTC-non-manip	-0.747047
	SUB04	Ventral	VOTC-non-manip	0.183671
	SUB05	Ventral	VOTC-non-manip	-2.62981
	SUB06	Ventral	VOTC-non-manip	0.234354
	SUB07	Ventral	VOTC-non-manip	-1.16558
	SUB08	Ventral	VOTC-non-manip	-1.0227
	SUB09	Ventral	VOTC-non-manip	-0.223763
	SUB10	Ventral	VOTC-non-manip	-1.18419
	SUB11	Ventral	VOTC-non-manip	-0.576075
	SUB12	Ventral	VOTC-non-manip	-0.620196
	SUB13	Ventral	VOTC-non-manip	0.173582
	SUB14	Ventral	VOTC-non-manip	0.257045
	SUB16	Ventral	VOTC-non-manip	-0.0824758
	SUB17	Ventral	VOTC-non-manip	-0.721792
	SUB18	Ventral	VOTC-non-manip	-0.386361
	SUB19	Ventral	VOTC-non-manip	-1.07838
	SUB01	Ventral	VOTC-non-manip	0.421068
	SUB02	Ventral	VOTC-non-manip	-0.0537713
	SUB03	Ventral	VOTC-non-manip	-0.798817
	SUB04	Ventral	VOTC-non-manip	0.656669
	SUB05	Ventral	VOTC-non-manip	-1.56018
	SUB06	Ventral	VOTC-non-manip	0.690753
	SUB07	Ventral	VOTC-non-manip	-0.570131
	SUB08	Ventral	VOTC-non-manip	0.044068
	SUB09	Ventral	VOTC-non-manip	0.33137
	SUB10	Ventral	VOTC-non-manip	-0.523916
	SUB11	Ventral	VOTC-non-manip	-0.131654
	SUB12	Ventral	VOTC-non-manip	-0.108412
	SUB13	Ventral	VOTC-non-manip	0.479215
	SUB14	Ventral	VOTC-non-manip	0.201097
	SUB16	Ventral	VOTC-non-manip	0.252118
	SUB17	Ventral	VOTC-non-manip	-0.358535
	SUB18	Ventral	VOTC-non-manip	0.284471
	SUB19	Ventral	VOTC-non-manip	-0.608382
	SUB01	Ventral	VOTC-non-manip	0.542299
	SUB02	Ventral	VOTC-non-manip	-0.0459319
	SUB03	Ventral	VOTC-non-manip	-0.475188
	SUB04	Ventral	VOTC-non-manip	0.861892
	SUB05	Ventral	VOTC-non-manip	-1.13916
	SUB06	Ventral	VOTC-non-manip	0.876526
	SUB07	Ventral	VOTC-non-manip	-0.588695
	SUB08	Ventral	VOTC-non-manip	0.20466
	SUB09	Ventral	VOTC-non-manip	0.425939
	SUB10	Ventral	VOTC-non-manip	-0.289266
	SUB11	Ventral	VOTC-non-manip	0.0848903
	SUB12	Ventral	VOTC-non-manip	0.115625
	SUB13	Ventral	VOTC-non-manip	0.552022
	SUB14	Ventral	VOTC-non-manip	0.736944
	SUB16	Ventral	VOTC-non-manip	0.470329
	SUB17	Ventral	VOTC-non-manip	-0.100455
	SUB18	Ventral	VOTC-non-manip	-0.0316859
	SUB19	Ventral	VOTC-non-manip	-0.684449
	SUB01	Ventral	VOTC-non-manip	0.645764
	SUB02	Ventral	VOTC-non-manip	-0.10012
	SUB03	Ventral	VOTC-non-manip	-0.367114
	SUB04	Ventral	VOTC-non-manip	0.713639
	SUB05	Ventral	VOTC-non-manip	-0.760903
	SUB06	Ventral	VOTC-non-manip	0.903392
	SUB07	Ventral	VOTC-non-manip	-0.286888
	SUB08	Ventral	VOTC-non-manip	0.50729
	SUB09	Ventral	VOTC-non-manip	0.662668
	SUB10	Ventral	VOTC-non-manip	0.146022
	SUB11	Ventral	VOTC-non-manip	0.192125
	SUB12	Ventral	VOTC-non-manip	0.304965
	SUB13	Ventral	VOTC-non-manip	0.749236
	SUB14	Ventral	VOTC-non-manip	0.831833
	SUB16	Ventral	VOTC-non-manip	0.383489
	SUB17	Ventral	VOTC-non-manip	0.147676
	SUB18	Ventral	VOTC-non-manip	0.134675
	SUB19	Ventral	VOTC-non-manip	-0.431895
	SUB01	Lateral	LOTC-face	0.960902
	SUB02	Lateral	LOTC-face	-0.16023
	SUB03	Lateral	LOTC-face	0.0207072
	SUB04	Lateral	LOTC-face	-0.154717
	SUB05	Lateral	LOTC-face	0.44236
	SUB06	Lateral	LOTC-face	0.518336
	SUB07	Lateral	LOTC-face	0.135308
	SUB08	Lateral	LOTC-face	0.254547
	SUB09	Lateral	LOTC-face	1.04964
	SUB10	Lateral	LOTC-face	0.930661
	SUB11	Lateral	LOTC-face	0.766229
	SUB12	Lateral	LOTC-face	1.17884
	SUB13	Lateral	LOTC-face	0.780459
	SUB14	Lateral	LOTC-face	0.807434
	SUB16	Lateral	LOTC-face	-0.224342
	SUB17	Lateral	LOTC-face	0.79213
	SUB18	Lateral	LOTC-face	0.644473
	SUB19	Lateral	LOTC-face	-0.201628
	SUB01	Lateral	LOTC-face	1.54662
	SUB02	Lateral	LOTC-face	0.228337
	SUB03	Lateral	LOTC-face	0.22077
	SUB04	Lateral	LOTC-face	-0.113005
	SUB05	Lateral	LOTC-face	1.09212
	SUB06	Lateral	LOTC-face	0.982538
	SUB07	Lateral	LOTC-face	0.855702
	SUB08	Lateral	LOTC-face	1.15994
	SUB09	Lateral	LOTC-face	1.32512
	SUB10	Lateral	LOTC-face	1.1363
	SUB11	Lateral	LOTC-face	1.05814
	SUB12	Lateral	LOTC-face	1.60307
	SUB13	Lateral	LOTC-face	1.35063
	SUB14	Lateral	LOTC-face	2.46655
	SUB16	Lateral	LOTC-face	-0.00598599
	SUB17	Lateral	LOTC-face	0.9455
	SUB18	Lateral	LOTC-face	0.780623
	SUB19	Lateral	LOTC-face	0.225709
	SUB01	Lateral	LOTC-face	1.35501
	SUB02	Lateral	LOTC-face	0.173873
	SUB03	Lateral	LOTC-face	0.342829
	SUB04	Lateral	LOTC-face	-0.187462
	SUB05	Lateral	LOTC-face	0.987505
	SUB06	Lateral	LOTC-face	0.711541
	SUB07	Lateral	LOTC-face	0.776019
	SUB08	Lateral	LOTC-face	0.996647
	SUB09	Lateral	LOTC-face	1.87142
	SUB10	Lateral	LOTC-face	1.16499
	SUB11	Lateral	LOTC-face	0.749299
	SUB12	Lateral	LOTC-face	1.94799
	SUB13	Lateral	LOTC-face	1.19278
	SUB14	Lateral	LOTC-face	2.4378
	SUB16	Lateral	LOTC-face	-0.214508
	SUB17	Lateral	LOTC-face	0.979236
	SUB18	Lateral	LOTC-face	0.857312
	SUB19	Lateral	LOTC-face	0.138136
	SUB01	Lateral	LOTC-face	0.575515
	SUB02	Lateral	LOTC-face	0.144526
	SUB03	Lateral	LOTC-face	0.123711
	SUB04	Lateral	LOTC-face	-0.309905
	SUB05	Lateral	LOTC-face	1.09448
	SUB06	Lateral	LOTC-face	0.686397
	SUB07	Lateral	LOTC-face	0.645396
	SUB08	Lateral	LOTC-face	0.711227
	SUB09	Lateral	LOTC-face	1.27812
	SUB10	Lateral	LOTC-face	0.806151
	SUB11	Lateral	LOTC-face	0.668482
	SUB12	Lateral	LOTC-face	1.57704
	SUB13	Lateral	LOTC-face	0.723873
	SUB14	Lateral	LOTC-face	1.09823
	SUB16	Lateral	LOTC-face	-0.178492
	SUB17	Lateral	LOTC-face	0.613767
	SUB18	Lateral	LOTC-face	0.544613
	SUB19	Lateral	LOTC-face	0.0501739
	SUB01	Lateral	LOTC-face	0.530321
	SUB02	Lateral	LOTC-face	0.0547963
	SUB03	Lateral	LOTC-face	0.0347823
	SUB04	Lateral	LOTC-face	-0.442855
	SUB05	Lateral	LOTC-face	0.798422
	SUB06	Lateral	LOTC-face	0.701056
	SUB07	Lateral	LOTC-face	0.512424
	SUB08	Lateral	LOTC-face	0.283523
	SUB09	Lateral	LOTC-face	1.0086
	SUB10	Lateral	LOTC-face	0.618143
	SUB11	Lateral	LOTC-face	0.513741
	SUB12	Lateral	LOTC-face	1.31038
	SUB13	Lateral	LOTC-face	0.631699
	SUB14	Lateral	LOTC-face	0.914656
	SUB16	Lateral	LOTC-face	-0.045659
	SUB17	Lateral	LOTC-face	0.652062
	SUB18	Lateral	LOTC-face	0.334687
	SUB19	Lateral	LOTC-face	-0.0299144
	SUB01	Lateral	LOTC-face	0.56945
	SUB02	Lateral	LOTC-face	0.222858
	SUB03	Lateral	LOTC-face	-0.0448597
	SUB04	Lateral	LOTC-face	-0.547923
	SUB05	Lateral	LOTC-face	0.61244
	SUB06	Lateral	LOTC-face	0.558561
	SUB07	Lateral	LOTC-face	0.420814
	SUB08	Lateral	LOTC-face	0.0693184
	SUB09	Lateral	LOTC-face	0.914157
	SUB10	Lateral	LOTC-face	0.731588
	SUB11	Lateral	LOTC-face	0.483177
	SUB12	Lateral	LOTC-face	1.27393
	SUB13	Lateral	LOTC-face	0.640328
	SUB14	Lateral	LOTC-face	0.637253
	SUB16	Lateral	LOTC-face	-0.0207543
	SUB17	Lateral	LOTC-face	0.651832
	SUB18	Lateral	LOTC-face	0.247988
	SUB19	Lateral	LOTC-face	-0.0132638
	SUB01	Lateral	LOTC-body	0.823132
	SUB02	Lateral	LOTC-body	-0.26947
	SUB03	Lateral	LOTC-body	0.189733
	SUB04	Lateral	LOTC-body	-0.315452
	SUB05	Lateral	LOTC-body	0.0767063
	SUB06	Lateral	LOTC-body	0.344338
	SUB07	Lateral	LOTC-body	0.730126
	SUB08	Lateral	LOTC-body	0.0537222
	SUB09	Lateral	LOTC-body	0.951857
	SUB10	Lateral	LOTC-body	0.619475
	SUB11	Lateral	LOTC-body	0.670398
	SUB12	Lateral	LOTC-body	1.11945
	SUB13	Lateral	LOTC-body	0.238646
	SUB14	Lateral	LOTC-body	0.200954
	SUB16	Lateral	LOTC-body	-0.223383
	SUB17	Lateral	LOTC-body	0.503475
	SUB18	Lateral	LOTC-body	0.183126
	SUB19	Lateral	LOTC-body	-0.298667
	SUB01	Lateral	LOTC-body	1.3664
	SUB02	Lateral	LOTC-body	0.0299488
	SUB03	Lateral	LOTC-body	0.336787
	SUB04	Lateral	LOTC-body	-0.306009
	SUB05	Lateral	LOTC-body	0.694195
	SUB06	Lateral	LOTC-body	0.674255
	SUB07	Lateral	LOTC-body	1.60704
	SUB08	Lateral	LOTC-body	0.756485
	SUB09	Lateral	LOTC-body	1.21881
	SUB10	Lateral	LOTC-body	0.958018
	SUB11	Lateral	LOTC-body	1.21582
	SUB12	Lateral	LOTC-body	1.6714
	SUB13	Lateral	LOTC-body	0.575984
	SUB14	Lateral	LOTC-body	1.84217
	SUB16	Lateral	LOTC-body	-0.0103544
	SUB17	Lateral	LOTC-body	0.809156
	SUB18	Lateral	LOTC-body	0.676364
	SUB19	Lateral	LOTC-body	0.153077
	SUB01	Lateral	LOTC-body	1.45894
	SUB02	Lateral	LOTC-body	0.0323251
	SUB03	Lateral	LOTC-body	0.294225
	SUB04	Lateral	LOTC-body	-0.339012
	SUB05	Lateral	LOTC-body	0.496036
	SUB06	Lateral	LOTC-body	0.49365
	SUB07	Lateral	LOTC-body	1.3736
	SUB08	Lateral	LOTC-body	0.997912
	SUB09	Lateral	LOTC-body	1.3463
	SUB10	Lateral	LOTC-body	0.907781
	SUB11	Lateral	LOTC-body	0.794505
	SUB12	Lateral	LOTC-body	1.81498
	SUB13	Lateral	LOTC-body	0.528114
	SUB14	Lateral	LOTC-body	1.64576
	SUB16	Lateral	LOTC-body	-0.244092
	SUB17	Lateral	LOTC-body	0.598501
	SUB18	Lateral	LOTC-body	0.636638
	SUB19	Lateral	LOTC-body	0.0577385
	SUB01	Lateral	LOTC-body	0.783969
	SUB02	Lateral	LOTC-body	0.0151811
	SUB03	Lateral	LOTC-body	0.126147
	SUB04	Lateral	LOTC-body	-0.364308
	SUB05	Lateral	LOTC-body	0.719965
	SUB06	Lateral	LOTC-body	0.556083
	SUB07	Lateral	LOTC-body	1.43305
	SUB08	Lateral	LOTC-body	0.77319
	SUB09	Lateral	LOTC-body	0.938709
	SUB10	Lateral	LOTC-body	0.571987
	SUB11	Lateral	LOTC-body	0.707788
	SUB12	Lateral	LOTC-body	1.47402
	SUB13	Lateral	LOTC-body	0.208333
	SUB14	Lateral	LOTC-body	0.555749
	SUB16	Lateral	LOTC-body	-0.194384
	SUB17	Lateral	LOTC-body	0.18702
	SUB18	Lateral	LOTC-body	0.471371
	SUB19	Lateral	LOTC-body	0.0688009
	SUB01	Lateral	LOTC-body	0.734426
	SUB02	Lateral	LOTC-body	-0.0636845
	SUB03	Lateral	LOTC-body	0.0634691
	SUB04	Lateral	LOTC-body	-0.387783
	SUB05	Lateral	LOTC-body	0.509242
	SUB06	Lateral	LOTC-body	0.618125
	SUB07	Lateral	LOTC-body	1.39176
	SUB08	Lateral	LOTC-body	0.289514
	SUB09	Lateral	LOTC-body	0.714347
	SUB10	Lateral	LOTC-body	0.443867
	SUB11	Lateral	LOTC-body	0.414319
	SUB12	Lateral	LOTC-body	1.23425
	SUB13	Lateral	LOTC-body	0.150648
	SUB14	Lateral	LOTC-body	0.404717
	SUB16	Lateral	LOTC-body	-0.0169448
	SUB17	Lateral	LOTC-body	0.258122
	SUB18	Lateral	LOTC-body	0.232241
	SUB19	Lateral	LOTC-body	-0.0179541
	SUB01	Lateral	LOTC-body	0.7376
	SUB02	Lateral	LOTC-body	0.115936
	SUB03	Lateral	LOTC-body	-0.0135148
	SUB04	Lateral	LOTC-body	-0.467467
	SUB05	Lateral	LOTC-body	0.352851
	SUB06	Lateral	LOTC-body	0.514463
	SUB07	Lateral	LOTC-body	1.288
	SUB08	Lateral	LOTC-body	0.024522
	SUB09	Lateral	LOTC-body	0.709753
	SUB10	Lateral	LOTC-body	0.57046
	SUB11	Lateral	LOTC-body	0.4909
	SUB12	Lateral	LOTC-body	1.22611
	SUB13	Lateral	LOTC-body	0.156774
	SUB14	Lateral	LOTC-body	0.244006
	SUB16	Lateral	LOTC-body	0.11066
	SUB17	Lateral	LOTC-body	0.31953
	SUB18	Lateral	LOTC-body	0.153207
	SUB19	Lateral	LOTC-body	0.0547016
	SUB01	Lateral	LOTC-hand	1.49145
	SUB02	Lateral	LOTC-hand	0.60375
	SUB03	Lateral	LOTC-hand	-0.173649
	SUB04	Lateral	LOTC-hand	0.922935
	SUB05	Lateral	LOTC-hand	0.792823
	SUB06	Lateral	LOTC-hand	0.979028
	SUB07	Lateral	LOTC-hand	0.404305
	SUB08	Lateral	LOTC-hand	2.42422
	SUB09	Lateral	LOTC-hand	0.375287
	SUB10	Lateral	LOTC-hand	2.01876
	SUB11	Lateral	LOTC-hand	0.995286
	SUB12	Lateral	LOTC-hand	2.01899
	SUB13	Lateral	LOTC-hand	1.80975
	SUB14	Lateral	LOTC-hand	1.90764
	SUB16	Lateral	LOTC-hand	0.271713
	SUB17	Lateral	LOTC-hand	0.626687
	SUB18	Lateral	LOTC-hand	1.24112
	SUB19	Lateral	LOTC-hand	-0.0106348
	SUB01	Lateral	LOTC-hand	1.91054
	SUB02	Lateral	LOTC-hand	1.05188
	SUB03	Lateral	LOTC-hand	0.275115
	SUB04	Lateral	LOTC-hand	1.20271
	SUB05	Lateral	LOTC-hand	1.04847
	SUB06	Lateral	LOTC-hand	1.33784
	SUB07	Lateral	LOTC-hand	1.25463
	SUB08	Lateral	LOTC-hand	3.39518
	SUB09	Lateral	LOTC-hand	1.05378
	SUB10	Lateral	LOTC-hand	2.18163
	SUB11	Lateral	LOTC-hand	1.30675
	SUB12	Lateral	LOTC-hand	2.3969
	SUB13	Lateral	LOTC-hand	2.49772
	SUB14	Lateral	LOTC-hand	2.80146
	SUB16	Lateral	LOTC-hand	0.729207
	SUB17	Lateral	LOTC-hand	0.762241
	SUB18	Lateral	LOTC-hand	0.974484
	SUB19	Lateral	LOTC-hand	0.489715
	SUB01	Lateral	LOTC-hand	2.17308
	SUB02	Lateral	LOTC-hand	1.08353
	SUB03	Lateral	LOTC-hand	0.554004
	SUB04	Lateral	LOTC-hand	1.63629
	SUB05	Lateral	LOTC-hand	1.3707
	SUB06	Lateral	LOTC-hand	1.6884
	SUB07	Lateral	LOTC-hand	1.12367
	SUB08	Lateral	LOTC-hand	2.74757
	SUB09	Lateral	LOTC-hand	2.08383
	SUB10	Lateral	LOTC-hand	2.75747
	SUB11	Lateral	LOTC-hand	1.50826
	SUB12	Lateral	LOTC-hand	3.33119
	SUB13	Lateral	LOTC-hand	2.89117
	SUB14	Lateral	LOTC-hand	4.48973
	SUB16	Lateral	LOTC-hand	0.861391
	SUB17	Lateral	LOTC-hand	1.3779
	SUB18	Lateral	LOTC-hand	1.45068
	SUB19	Lateral	LOTC-hand	0.712918
	SUB01	Lateral	LOTC-hand	1.23473
	SUB02	Lateral	LOTC-hand	0.860372
	SUB03	Lateral	LOTC-hand	0.499005
	SUB04	Lateral	LOTC-hand	1.05333
	SUB05	Lateral	LOTC-hand	1.16283
	SUB06	Lateral	LOTC-hand	1.47887
	SUB07	Lateral	LOTC-hand	0.591439
	SUB08	Lateral	LOTC-hand	2.49539
	SUB09	Lateral	LOTC-hand	1.22101
	SUB10	Lateral	LOTC-hand	2.254
	SUB11	Lateral	LOTC-hand	1.4379
	SUB12	Lateral	LOTC-hand	2.90304
	SUB13	Lateral	LOTC-hand	2.35072
	SUB14	Lateral	LOTC-hand	3.05835
	SUB16	Lateral	LOTC-hand	0.837705
	SUB17	Lateral	LOTC-hand	0.930055
	SUB18	Lateral	LOTC-hand	0.882118
	SUB19	Lateral	LOTC-hand	0.195664
	SUB01	Lateral	LOTC-hand	1.16196
	SUB02	Lateral	LOTC-hand	0.605129
	SUB03	Lateral	LOTC-hand	0.28434
	SUB04	Lateral	LOTC-hand	0.674304
	SUB05	Lateral	LOTC-hand	0.954781
	SUB06	Lateral	LOTC-hand	1.24324
	SUB07	Lateral	LOTC-hand	0.338403
	SUB08	Lateral	LOTC-hand	1.97282
	SUB09	Lateral	LOTC-hand	0.900186
	SUB10	Lateral	LOTC-hand	1.86813
	SUB11	Lateral	LOTC-hand	1.25819
	SUB12	Lateral	LOTC-hand	2.36406
	SUB13	Lateral	LOTC-hand	2.11519
	SUB14	Lateral	LOTC-hand	2.56899
	SUB16	Lateral	LOTC-hand	0.711993
	SUB17	Lateral	LOTC-hand	0.795086
	SUB18	Lateral	LOTC-hand	0.617139
	SUB19	Lateral	LOTC-hand	-0.0357095
	SUB01	Lateral	LOTC-hand	1.05986
	SUB02	Lateral	LOTC-hand	0.716813
	SUB03	Lateral	LOTC-hand	-0.0390271
	SUB04	Lateral	LOTC-hand	0.454898
	SUB05	Lateral	LOTC-hand	0.758206
	SUB06	Lateral	LOTC-hand	0.896509
	SUB07	Lateral	LOTC-hand	0.393239
	SUB08	Lateral	LOTC-hand	1.59228
	SUB09	Lateral	LOTC-hand	0.687298
	SUB10	Lateral	LOTC-hand	1.96883
	SUB11	Lateral	LOTC-hand	0.938154
	SUB12	Lateral	LOTC-hand	2.26023
	SUB13	Lateral	LOTC-hand	1.9893
	SUB14	Lateral	LOTC-hand	1.77464
	SUB16	Lateral	LOTC-hand	0.502711
	SUB17	Lateral	LOTC-hand	0.703863
	SUB18	Lateral	LOTC-hand	0.514832
	SUB19	Lateral	LOTC-hand	-0.05357
	SUB01	Lateral	LOTC-tool	0.20378
	SUB02	Lateral	LOTC-tool	0.431626
	SUB03	Lateral	LOTC-tool	-0.135855
	SUB04	Lateral	LOTC-tool	0.491257
	SUB05	Lateral	LOTC-tool	-0.3194
	SUB06	Lateral	LOTC-tool	1.15059
	SUB07	Lateral	LOTC-tool	0.697402
	SUB08	Lateral	LOTC-tool	1.04387
	SUB09	Lateral	LOTC-tool	-0.202695
	SUB10	Lateral	LOTC-tool	0.943022
	SUB11	Lateral	LOTC-tool	0.0756219
	SUB12	Lateral	LOTC-tool	0.921763
	SUB13	Lateral	LOTC-tool	2.69888
	SUB14	Lateral	LOTC-tool	0.286465
	SUB16	Lateral	LOTC-tool	0.902315
	SUB17	Lateral	LOTC-tool	0.815049
	SUB18	Lateral	LOTC-tool	-0.386891
	SUB19	Lateral	LOTC-tool	-0.120977
	SUB01	Lateral	LOTC-tool	0.24084
	SUB02	Lateral	LOTC-tool	0.799487
	SUB03	Lateral	LOTC-tool	0.132431
	SUB04	Lateral	LOTC-tool	0.507961
	SUB05	Lateral	LOTC-tool	-0.0640089
	SUB06	Lateral	LOTC-tool	1.57297
	SUB07	Lateral	LOTC-tool	1.21345
	SUB08	Lateral	LOTC-tool	1.15764
	SUB09	Lateral	LOTC-tool	0.136905
	SUB10	Lateral	LOTC-tool	0.999496
	SUB11	Lateral	LOTC-tool	0.348955
	SUB12	Lateral	LOTC-tool	0.909955
	SUB13	Lateral	LOTC-tool	2.78917
	SUB14	Lateral	LOTC-tool	0.709861
	SUB16	Lateral	LOTC-tool	0.886618
	SUB17	Lateral	LOTC-tool	1.00569
	SUB18	Lateral	LOTC-tool	-0.0710939
	SUB19	Lateral	LOTC-tool	0.348616
	SUB01	Lateral	LOTC-tool	0.541693
	SUB02	Lateral	LOTC-tool	0.9808
	SUB03	Lateral	LOTC-tool	0.336005
	SUB04	Lateral	LOTC-tool	0.763917
	SUB05	Lateral	LOTC-tool	-0.0321508
	SUB06	Lateral	LOTC-tool	1.70007
	SUB07	Lateral	LOTC-tool	1.35683
	SUB08	Lateral	LOTC-tool	1.13096
	SUB09	Lateral	LOTC-tool	0.684531
	SUB10	Lateral	LOTC-tool	1.00152
	SUB11	Lateral	LOTC-tool	0.338136
	SUB12	Lateral	LOTC-tool	1.60303
	SUB13	Lateral	LOTC-tool	3.75749
	SUB14	Lateral	LOTC-tool	1.09539
	SUB16	Lateral	LOTC-tool	1.145
	SUB17	Lateral	LOTC-tool	1.30934
	SUB18	Lateral	LOTC-tool	0.340821
	SUB19	Lateral	LOTC-tool	0.797292
	SUB01	Lateral	LOTC-tool	0.794614
	SUB02	Lateral	LOTC-tool	0.917237
	SUB03	Lateral	LOTC-tool	0.408993
	SUB04	Lateral	LOTC-tool	1.32988
	SUB05	Lateral	LOTC-tool	0.413753
	SUB06	Lateral	LOTC-tool	2.42671
	SUB07	Lateral	LOTC-tool	1.84082
	SUB08	Lateral	LOTC-tool	1.65231
	SUB09	Lateral	LOTC-tool	1.17213
	SUB10	Lateral	LOTC-tool	1.10149
	SUB11	Lateral	LOTC-tool	0.975432
	SUB12	Lateral	LOTC-tool	1.12278
	SUB13	Lateral	LOTC-tool	3.90494
	SUB14	Lateral	LOTC-tool	1.14502
	SUB16	Lateral	LOTC-tool	1.32059
	SUB17	Lateral	LOTC-tool	1.89669
	SUB18	Lateral	LOTC-tool	0.643247
	SUB19	Lateral	LOTC-tool	0.959373
	SUB01	Lateral	LOTC-tool	1.08132
	SUB02	Lateral	LOTC-tool	0.791521
	SUB03	Lateral	LOTC-tool	0.390179
	SUB04	Lateral	LOTC-tool	1.07733
	SUB05	Lateral	LOTC-tool	0.396403
	SUB06	Lateral	LOTC-tool	1.99519
	SUB07	Lateral	LOTC-tool	1.54142
	SUB08	Lateral	LOTC-tool	1.56252
	SUB09	Lateral	LOTC-tool	0.767667
	SUB10	Lateral	LOTC-tool	0.983337
	SUB11	Lateral	LOTC-tool	0.769332
	SUB12	Lateral	LOTC-tool	0.867866
	SUB13	Lateral	LOTC-tool	3.55098
	SUB14	Lateral	LOTC-tool	1.04925
	SUB16	Lateral	LOTC-tool	1.20414
	SUB17	Lateral	LOTC-tool	1.71412
	SUB18	Lateral	LOTC-tool	0.08575
	SUB19	Lateral	LOTC-tool	0.627865
	SUB01	Lateral	LOTC-tool	0.695756
	SUB02	Lateral	LOTC-tool	0.609844
	SUB03	Lateral	LOTC-tool	0.0417094
	SUB04	Lateral	LOTC-tool	0.860513
	SUB05	Lateral	LOTC-tool	0.234125
	SUB06	Lateral	LOTC-tool	1.55012
	SUB07	Lateral	LOTC-tool	1.26896
	SUB08	Lateral	LOTC-tool	1.19726
	SUB09	Lateral	LOTC-tool	0.834325
	SUB10	Lateral	LOTC-tool	1.21593
	SUB11	Lateral	LOTC-tool	0.583059
	SUB12	Lateral	LOTC-tool	0.918101
	SUB13	Lateral	LOTC-tool	3.45409
	SUB14	Lateral	LOTC-tool	0.645505
	SUB16	Lateral	LOTC-tool	1.15031
	SUB17	Lateral	LOTC-tool	1.65565
	SUB18	Lateral	LOTC-tool	-0.101134
	SUB19	Lateral	LOTC-tool	0.59426
	SUB01	Lateral	LOTC-manip	0.122358
	SUB02	Lateral	LOTC-manip	0.327915
	SUB03	Lateral	LOTC-manip	-0.0614794
	SUB04	Lateral	LOTC-manip	0.330407
	SUB05	Lateral	LOTC-manip	-0.315172
	SUB06	Lateral	LOTC-manip	1.06101
	SUB07	Lateral	LOTC-manip	0.533879
	SUB08	Lateral	LOTC-manip	0.983989
	SUB09	Lateral	LOTC-manip	-0.432732
	SUB10	Lateral	LOTC-manip	0.947319
	SUB11	Lateral	LOTC-manip	0.10226
	SUB12	Lateral	LOTC-manip	0.679333
	SUB13	Lateral	LOTC-manip	2.29532
	SUB14	Lateral	LOTC-manip	0.259736
	SUB16	Lateral	LOTC-manip	0.70099
	SUB17	Lateral	LOTC-manip	0.642462
	SUB18	Lateral	LOTC-manip	-0.409956
	SUB19	Lateral	LOTC-manip	-0.110187
	SUB01	Lateral	LOTC-manip	0.142901
	SUB02	Lateral	LOTC-manip	0.61689
	SUB03	Lateral	LOTC-manip	0.189214
	SUB04	Lateral	LOTC-manip	0.299992
	SUB05	Lateral	LOTC-manip	-0.0859977
	SUB06	Lateral	LOTC-manip	1.34535
	SUB07	Lateral	LOTC-manip	1.05562
	SUB08	Lateral	LOTC-manip	1.11649
	SUB09	Lateral	LOTC-manip	-0.0787346
	SUB10	Lateral	LOTC-manip	0.939911
	SUB11	Lateral	LOTC-manip	0.209222
	SUB12	Lateral	LOTC-manip	0.670495
	SUB13	Lateral	LOTC-manip	2.47417
	SUB14	Lateral	LOTC-manip	0.64991
	SUB16	Lateral	LOTC-manip	0.664554
	SUB17	Lateral	LOTC-manip	0.850908
	SUB18	Lateral	LOTC-manip	-0.189129
	SUB19	Lateral	LOTC-manip	0.307955
	SUB01	Lateral	LOTC-manip	0.369702
	SUB02	Lateral	LOTC-manip	0.76613
	SUB03	Lateral	LOTC-manip	0.287196
	SUB04	Lateral	LOTC-manip	0.500152
	SUB05	Lateral	LOTC-manip	-0.13852
	SUB06	Lateral	LOTC-manip	1.38119
	SUB07	Lateral	LOTC-manip	1.24986
	SUB08	Lateral	LOTC-manip	1.10217
	SUB09	Lateral	LOTC-manip	0.378972
	SUB10	Lateral	LOTC-manip	0.896012
	SUB11	Lateral	LOTC-manip	0.183937
	SUB12	Lateral	LOTC-manip	1.27436
	SUB13	Lateral	LOTC-manip	3.26755
	SUB14	Lateral	LOTC-manip	0.895889
	SUB16	Lateral	LOTC-manip	0.8598
	SUB17	Lateral	LOTC-manip	0.979155
	SUB18	Lateral	LOTC-manip	0.179849
	SUB19	Lateral	LOTC-manip	0.565118
	SUB01	Lateral	LOTC-manip	0.63545
	SUB02	Lateral	LOTC-manip	0.818486
	SUB03	Lateral	LOTC-manip	0.304092
	SUB04	Lateral	LOTC-manip	1.03322
	SUB05	Lateral	LOTC-manip	0.346744
	SUB06	Lateral	LOTC-manip	2.09359
	SUB07	Lateral	LOTC-manip	1.7349
	SUB08	Lateral	LOTC-manip	1.62388
	SUB09	Lateral	LOTC-manip	1.00481
	SUB10	Lateral	LOTC-manip	0.986411
	SUB11	Lateral	LOTC-manip	0.719976
	SUB12	Lateral	LOTC-manip	0.954146
	SUB13	Lateral	LOTC-manip	3.71469
	SUB14	Lateral	LOTC-manip	1.00411
	SUB16	Lateral	LOTC-manip	0.961336
	SUB17	Lateral	LOTC-manip	1.53265
	SUB18	Lateral	LOTC-manip	0.471957
	SUB19	Lateral	LOTC-manip	0.787071
	SUB01	Lateral	LOTC-manip	0.883664
	SUB02	Lateral	LOTC-manip	0.652243
	SUB03	Lateral	LOTC-manip	0.429153
	SUB04	Lateral	LOTC-manip	0.877645
	SUB05	Lateral	LOTC-manip	0.334303
	SUB06	Lateral	LOTC-manip	1.73738
	SUB07	Lateral	LOTC-manip	1.44472
	SUB08	Lateral	LOTC-manip	1.56774
	SUB09	Lateral	LOTC-manip	0.640003
	SUB10	Lateral	LOTC-manip	0.919031
	SUB11	Lateral	LOTC-manip	0.602351
	SUB12	Lateral	LOTC-manip	0.775162
	SUB13	Lateral	LOTC-manip	3.39819
	SUB14	Lateral	LOTC-manip	0.928824
	SUB16	Lateral	LOTC-manip	0.874404
	SUB17	Lateral	LOTC-manip	1.47873
	SUB18	Lateral	LOTC-manip	-0.0492635
	SUB19	Lateral	LOTC-manip	0.526416
	SUB01	Lateral	LOTC-manip	0.558291
	SUB02	Lateral	LOTC-manip	0.540984
	SUB03	Lateral	LOTC-manip	0.0586695
	SUB04	Lateral	LOTC-manip	0.681929
	SUB05	Lateral	LOTC-manip	0.176606
	SUB06	Lateral	LOTC-manip	1.34049
	SUB07	Lateral	LOTC-manip	1.1644
	SUB08	Lateral	LOTC-manip	1.20857
	SUB09	Lateral	LOTC-manip	0.717026
	SUB10	Lateral	LOTC-manip	1.19996
	SUB11	Lateral	LOTC-manip	0.441511
	SUB12	Lateral	LOTC-manip	0.871046
	SUB13	Lateral	LOTC-manip	3.38299
	SUB14	Lateral	LOTC-manip	0.568668
	SUB16	Lateral	LOTC-manip	0.890976
	SUB17	Lateral	LOTC-manip	1.40561
	SUB18	Lateral	LOTC-manip	-0.227973
	SUB19	Lateral	LOTC-manip	0.55272
	SUB01	Lateral	LOTC-non-manip	0.0926451
	SUB02	Lateral	LOTC-non-manip	0.41776
	SUB03	Lateral	LOTC-non-manip	0.0410493
	SUB04	Lateral	LOTC-non-manip	0.211473
	SUB05	Lateral	LOTC-non-manip	-0.246272
	SUB06	Lateral	LOTC-non-manip	0.914606
	SUB07	Lateral	LOTC-non-manip	0.427673
	SUB08	Lateral	LOTC-non-manip	0.855276
	SUB09	Lateral	LOTC-non-manip	-0.486662
	SUB10	Lateral	LOTC-non-manip	0.785854
	SUB11	Lateral	LOTC-non-manip	0.269032
	SUB12	Lateral	LOTC-non-manip	0.506017
	SUB13	Lateral	LOTC-non-manip	1.77455
	SUB14	Lateral	LOTC-non-manip	0.252173
	SUB16	Lateral	LOTC-non-manip	0.512394
	SUB17	Lateral	LOTC-non-manip	0.550292
	SUB18	Lateral	LOTC-non-manip	-0.414595
	SUB19	Lateral	LOTC-non-manip	0.038662
	SUB01	Lateral	LOTC-non-manip	0.12434
	SUB02	Lateral	LOTC-non-manip	0.621328
	SUB03	Lateral	LOTC-non-manip	0.271355
	SUB04	Lateral	LOTC-non-manip	0.144216
	SUB05	Lateral	LOTC-non-manip	-0.030491
	SUB06	Lateral	LOTC-non-manip	1.0871
	SUB07	Lateral	LOTC-non-manip	0.835095
	SUB08	Lateral	LOTC-non-manip	1.09551
	SUB09	Lateral	LOTC-non-manip	-0.173902
	SUB10	Lateral	LOTC-non-manip	0.758323
	SUB11	Lateral	LOTC-non-manip	0.220218
	SUB12	Lateral	LOTC-non-manip	0.510047
	SUB13	Lateral	LOTC-non-manip	2.02383
	SUB14	Lateral	LOTC-non-manip	0.606214
	SUB16	Lateral	LOTC-non-manip	0.475063
	SUB17	Lateral	LOTC-non-manip	0.739961
	SUB18	Lateral	LOTC-non-manip	-0.25042
	SUB19	Lateral	LOTC-non-manip	0.322883
	SUB01	Lateral	LOTC-non-manip	0.272856
	SUB02	Lateral	LOTC-non-manip	0.749395
	SUB03	Lateral	LOTC-non-manip	0.281398
	SUB04	Lateral	LOTC-non-manip	0.280474
	SUB05	Lateral	LOTC-non-manip	-0.138576
	SUB06	Lateral	LOTC-non-manip	1.14074
	SUB07	Lateral	LOTC-non-manip	1.057
	SUB08	Lateral	LOTC-non-manip	1.10885
	SUB09	Lateral	LOTC-non-manip	0.146994
	SUB10	Lateral	LOTC-non-manip	0.691809
	SUB11	Lateral	LOTC-non-manip	0.218585
	SUB12	Lateral	LOTC-non-manip	0.930556
	SUB13	Lateral	LOTC-non-manip	2.60743
	SUB14	Lateral	LOTC-non-manip	0.627821
	SUB16	Lateral	LOTC-non-manip	0.565632
	SUB17	Lateral	LOTC-non-manip	0.781719
	SUB18	Lateral	LOTC-non-manip	0.0149338
	SUB19	Lateral	LOTC-non-manip	0.495375
	SUB01	Lateral	LOTC-non-manip	0.493692
	SUB02	Lateral	LOTC-non-manip	0.895305
	SUB03	Lateral	LOTC-non-manip	0.27623
	SUB04	Lateral	LOTC-non-manip	0.671725
	SUB05	Lateral	LOTC-non-manip	0.344127
	SUB06	Lateral	LOTC-non-manip	1.72454
	SUB07	Lateral	LOTC-non-manip	1.4653
	SUB08	Lateral	LOTC-non-manip	1.48377
	SUB09	Lateral	LOTC-non-manip	0.688522
	SUB10	Lateral	LOTC-non-manip	0.787738
	SUB11	Lateral	LOTC-non-manip	0.594069
	SUB12	Lateral	LOTC-non-manip	0.765711
	SUB13	Lateral	LOTC-non-manip	3.09681
	SUB14	Lateral	LOTC-non-manip	0.73152
	SUB16	Lateral	LOTC-non-manip	0.588501
	SUB17	Lateral	LOTC-non-manip	1.18125
	SUB18	Lateral	LOTC-non-manip	0.321413
	SUB19	Lateral	LOTC-non-manip	0.568491
	SUB01	Lateral	LOTC-non-manip	0.659571
	SUB02	Lateral	LOTC-non-manip	0.688927
	SUB03	Lateral	LOTC-non-manip	0.482917
	SUB04	Lateral	LOTC-non-manip	0.628347
	SUB05	Lateral	LOTC-non-manip	0.337756
	SUB06	Lateral	LOTC-non-manip	1.43555
	SUB07	Lateral	LOTC-non-manip	1.22019
	SUB08	Lateral	LOTC-non-manip	1.39191
	SUB09	Lateral	LOTC-non-manip	0.359478
	SUB10	Lateral	LOTC-non-manip	0.760922
	SUB11	Lateral	LOTC-non-manip	0.523549
	SUB12	Lateral	LOTC-non-manip	0.672661
	SUB13	Lateral	LOTC-non-manip	2.87163
	SUB14	Lateral	LOTC-non-manip	0.734351
	SUB16	Lateral	LOTC-non-manip	0.556405
	SUB17	Lateral	LOTC-non-manip	1.22103
	SUB18	Lateral	LOTC-non-manip	-0.112602
	SUB19	Lateral	LOTC-non-manip	0.404027
	SUB01	Lateral	LOTC-non-manip	0.429294
	SUB02	Lateral	LOTC-non-manip	0.70958
	SUB03	Lateral	LOTC-non-manip	0.111265
	SUB04	Lateral	LOTC-non-manip	0.455974
	SUB05	Lateral	LOTC-non-manip	0.175505
	SUB06	Lateral	LOTC-non-manip	1.12242
	SUB07	Lateral	LOTC-non-manip	0.962471
	SUB08	Lateral	LOTC-non-manip	1.06983
	SUB09	Lateral	LOTC-non-manip	0.461886
	SUB10	Lateral	LOTC-non-manip	1.0025
	SUB11	Lateral	LOTC-non-manip	0.38576
	SUB12	Lateral	LOTC-non-manip	0.837586
	SUB13	Lateral	LOTC-non-manip	2.90476
	SUB14	Lateral	LOTC-non-manip	0.45831
	SUB16	Lateral	LOTC-non-manip	0.62251
	SUB17	Lateral	LOTC-non-manip	1.1525
	SUB18	Lateral	LOTC-non-manip	-0.299445
	SUB19	Lateral	LOTC-non-manip	0.458267

## Sheet: Figure4b
Figure 4b - Overlap scores (pairwise between categories) for the 5 initializations of the TDANN models.
	TDANN inizialisation	Comparison	Overlap_Score
	1	Face-Body	0.56
	2	Face-Body	0.79
	3	Face-Body	0.7
	4	Face-Body	0.79
	5	Face-Body	0.6
	1	Face-Hand	0.64
	2	Face-Hand	0.7
	3	Face-Hand	0.69
	4	Face-Hand	0.76
	5	Face-Hand	0.67
	1	Body-Hand	0.56
	2	Body-Hand	0.7
	3	Body-Hand	0.68
	4	Body-Hand	0.64
	5	Body-Hand	0.66
	1	Face-Tool	0.49
	2	Face-Tool	0.58
	3	Face-Tool	0.52
	4	Face-Tool	0.6
	5	Face-Tool	0.4
	1	Face-Manipulable	0.5
	2	Face-Manipulable	0.5
	3	Face-Manipulable	0.42
	4	Face-Manipulable	0.5
	5	Face-Manipulable	0.42
	1	Face-NonManipulable	0.41
	2	Face-NonManipulable	0.41
	3	Face-NonManipulable	0.46
	4	Face-NonManipulable	0.37
	5	Face-NonManipulable	0.42
	1	Body-Tool	0.57
	2	Body-Tool	0.66
	3	Body-Tool	0.52
	4	Body-Tool	0.64
	5	Body-Tool	0.57
	1	Body-Manipulable	0.58
	2	Body-Manipulable	0.54
	3	Body-Manipulable	0.53
	4	Body-Manipulable	0.59
	5	Body-Manipulable	0.59
	1	Body-NonManipulable	0.39
	2	Body-NonManipulable	0.44
	3	Body-NonManipulable	0.42
	4	Body-NonManipulable	0.47
	5	Body-NonManipulable	0.43
	1	Hand-Tool	0.57
	2	Hand-Tool	0.61
	3	Hand-Tool	0.55
	4	Hand-Tool	0.67
	5	Hand-Tool	0.55
	1	Hand-Manipulable	0.58
	2	Hand-Manipulable	0.56
	3	Hand-Manipulable	0.63
	4	Hand-Manipulable	0.62
	5	Hand-Manipulable	0.58
	1	Hand-NonManipulable	0.46
	2	Hand-NonManipulable	0.42
	3	Hand-NonManipulable	0.47
	4	Hand-NonManipulable	0.48
	5	Hand-NonManipulable	0.46
	1	Tool-Manipulable	0.9
	2	Tool-Manipulable	0.87
	3	Tool-Manipulable	0.57
	4	Tool-Manipulable	0.83
	5	Tool-Manipulable	0.79
	1	Tool-NonManipulable	0.73
	2	Tool-NonManipulable	0.81
	3	Tool-NonManipulable	0.55
	4	Tool-NonManipulable	0.78
	5	Tool-NonManipulable	0.75
	1	Manipulable-NonManipulable	0.69
	2	Manipulable-NonManipulable	0.79
	3	Manipulable-NonManipulable	0.5
	4	Manipulable-NonManipulable	0.73
	5	Manipulable-NonManipulable	0.75

## Sheet: Figure4c
Figure 4c - Response (activation units) of the most 50 selective units for each category in the 5 initializations of the TDANN models.
	TDANN-inizialisation	TDANN units	Category	Response
	1	Face	Face	4.57981
	2	Face	Face	4.53095
	3	Face	Face	5.00996
	4	Face	Face	4.71551
	5	Face	Face	4.39904
	1	Face	Body	1.30697
	2	Face	Body	2.4104
	3	Face	Body	1.54902
	4	Face	Body	1.81069
	5	Face	Body	1.22649
	1	Face	Hand	1.8233
	2	Face	Hand	1.98961
	3	Face	Hand	2.22299
	4	Face	Hand	2.71919
	5	Face	Hand	2.1134
	1	Face	Tool	0.54664
	2	Face	Tool	0.957809
	3	Face	Tool	0.502192
	4	Face	Tool	1.12119
	5	Face	Tool	0.582272
	1	Face	Manipulable	0.499717
	2	Face	Manipulable	1.0329
	3	Face	Manipulable	0.473001
	4	Face	Manipulable	1.24127
	5	Face	Manipulable	0.499714
	1	Face	NonManipulable	0.315847
	2	Face	NonManipulable	0.6574
	3	Face	NonManipulable	0.34544
	4	Face	NonManipulable	0.602552
	5	Face	NonManipulable	0.439024
	1	Body	Face	1.50942
	2	Body	Face	2.45476
	3	Body	Face	0.879423
	4	Body	Face	2.04962
	5	Body	Face	1.31082
	1	Body	Body	3.84591
	2	Body	Body	5.3863
	3	Body	Body	3.72144
	4	Body	Body	5.25328
	5	Body	Body	3.92581
	1	Body	Hand	1.55242
	2	Body	Hand	2.70724
	3	Body	Hand	0.852984
	4	Body	Hand	2.43902
	5	Body	Hand	1.55458
	1	Body	Tool	0.80721
	2	Body	Tool	1.99385
	3	Body	Tool	0.43961
	4	Body	Tool	2.01287
	5	Body	Tool	0.975817
	1	Body	Manipulable	1.08906
	2	Body	Manipulable	2.01006
	3	Body	Manipulable	0.581944
	4	Body	Manipulable	2.26113
	5	Body	Manipulable	1.14229
	1	Body	NonManipulable	0.73539
	2	Body	NonManipulable	1.49296
	3	Body	NonManipulable	0.398389
	4	Body	NonManipulable	1.50045
	5	Body	NonManipulable	0.836323
	1	Hand	Face	1.66387
	2	Hand	Face	2.17132
	3	Hand	Face	2.16354
	4	Hand	Face	3.05379
	5	Hand	Face	1.73518
	1	Hand	Body	2.10795
	2	Hand	Body	2.9563
	3	Hand	Body	1.34505
	4	Hand	Body	2.88963
	5	Hand	Body	1.78341
	1	Hand	Hand	4.67434
	2	Hand	Hand	4.71874
	3	Hand	Hand	3.23775
	4	Hand	Hand	6.47348
	5	Hand	Hand	4.18946
	1	Hand	Tool	1.88983
	2	Hand	Tool	2.22015
	3	Hand	Tool	0.686166
	4	Hand	Tool	3.60879
	5	Hand	Tool	1.31121
	1	Hand	Manipulable	2.09164
	2	Hand	Manipulable	2.50735
	3	Hand	Manipulable	0.703064
	4	Hand	Manipulable	3.44546
	5	Hand	Manipulable	1.23006
	1	Hand	NonManipulable	1.26027
	2	Hand	NonManipulable	1.47886
	3	Hand	NonManipulable	0.429939
	4	Hand	NonManipulable	1.87001
	5	Hand	NonManipulable	0.628506
	1	Tool	Face	1.74451
	2	Tool	Face	1.59923
	3	Tool	Face	0.914002
	4	Tool	Face	1.40822
	5	Tool	Face	0.856325
	1	Tool	Body	3.32061
	2	Tool	Body	2.92482
	3	Tool	Body	1.16928
	4	Tool	Body	2.9235
	5	Tool	Body	1.95567
	1	Tool	Hand	3.15619
	2	Tool	Hand	3.44403
	3	Tool	Hand	1.09661
	4	Tool	Hand	3.13151
	5	Tool	Hand	2.55426
	1	Tool	Tool	7.49967
	2	Tool	Tool	8.15621
	3	Tool	Tool	4.1032
	4	Tool	Tool	6.10738
	5	Tool	Tool	7.3348
	1	Tool	Manipulable	6.23905
	2	Tool	Manipulable	6.84203
	3	Tool	Manipulable	2.32443
	4	Tool	Manipulable	5.02764
	5	Tool	Manipulable	5.6046
	1	Tool	NonManipulable	6.65875
	2	Tool	NonManipulable	6.75839
	3	Tool	NonManipulable	3.08142
	4	Tool	NonManipulable	4.7339
	5	Tool	NonManipulable	6.19719
	1	Manipulable	Face	2.53339
	2	Manipulable	Face	1.92596
	3	Manipulable	Face	0.273568
	4	Manipulable	Face	1.52504
	5	Manipulable	Face	1.95711
	1	Manipulable	Body	4.21083
	2	Manipulable	Body	2.47013
	3	Manipulable	Body	0.943096
	4	Manipulable	Body	3.0637
	5	Manipulable	Body	2.99779
	1	Manipulable	Hand	4.17347
	2	Manipulable	Hand	3.87878
	3	Manipulable	Hand	0.994683
	4	Manipulable	Hand	3.65387
	5	Manipulable	Hand	3.42677
	1	Manipulable	Tool	7.13501
	2	Manipulable	Tool	6.37568
	3	Manipulable	Tool	2.14388
	4	Manipulable	Tool	5.77285
	5	Manipulable	Tool	6.41738
	1	Manipulable	Manipulable	7.33185
	2	Manipulable	Manipulable	6.53371
	3	Manipulable	Manipulable	3.3413
	4	Manipulable	Manipulable	5.75341
	5	Manipulable	Manipulable	6.47419
	1	Manipulable	NonManipulable	6.67801
	2	Manipulable	NonManipulable	5.64022
	3	Manipulable	NonManipulable	2.0551
	4	Manipulable	NonManipulable	4.8497
	5	Manipulable	NonManipulable	5.91158
	1	NonManipulable	Face	1.09982
	2	NonManipulable	Face	1.86137
	3	NonManipulable	Face	0.41265
	4	NonManipulable	Face	0.913223
	5	NonManipulable	Face	0.784148
	1	NonManipulable	Body	2.37135
	2	NonManipulable	Body	3.07089
	3	NonManipulable	Body	0.706256
	4	NonManipulable	Body	2.33748
	5	NonManipulable	Body	2.08087
	1	NonManipulable	Hand	2.11124
	2	NonManipulable	Hand	2.35526
	3	NonManipulable	Hand	0.557613
	4	NonManipulable	Hand	1.90715
	5	NonManipulable	Hand	1.59662
	1	NonManipulable	Tool	4.91123
	2	NonManipulable	Tool	5.26357
	3	NonManipulable	Tool	2.01358
	4	NonManipulable	Tool	4.28827
	5	NonManipulable	Tool	5.20865
	1	NonManipulable	Manipulable	4.26247
	2	NonManipulable	Manipulable	4.84337
	3	NonManipulable	Manipulable	1.70016
	4	NonManipulable	Manipulable	4.011
	5	NonManipulable	Manipulable	4.49265
	1	NonManipulable	NonManipulable	5.82308
	2	NonManipulable	NonManipulable	5.97946
	3	NonManipulable	NonManipulable	3.28409
	4	NonManipulable	NonManipulable	5.00684
	5	NonManipulable	NonManipulable	6.00446

## Sheet: Figure5b
Figure5b - RSA for the vector-of-ROIs. Correlation values between each model and each ROI in the vector-of-ROIs for each participant.
	Participant_ID	Model	ROI	Correlation_Value
	sub01	Shape	roi_sphere1	0.787399
	sub01	Shape	roi_sphere2	0.430128
	sub01	Shape	roi_sphere3	0.191951
	sub01	Shape	roi_sphere4	0.197848
	sub01	Shape	roi_sphere5	0.160475
	sub01	Shape	roi_sphere6	0.0493587
	sub01	Shape	roi_sphere7	-0.0352406
	sub01	Shape	roi_sphere8	0.0050168
	sub01	Shape	roi_sphere9	0.0309559
	sub01	Shape	roi_sphere10	0.0280254
	sub01	Shape	roi_sphere11	0.115382
	sub01	Shape	roi_sphere12	0.195768
	sub01	Shape	roi_sphere13	0.137753
	sub01	Shape	roi_sphere14	0.0977922
	sub01	Shape	roi_sphere15	0.155458
	sub01	Shape	roi_sphere16	0.222362
	sub01	Shape	roi_sphere17	0.286156
	sub01	Shape	roi_sphere18	0.264822
	sub01	Shape	roi_sphere19	0.276238
	sub01	Shape	roi_sphere20	0.291969
	sub01	Shape	roi_sphere21	0.353872
	sub01	Shape	roi_sphere22	0.21851
	sub01	Shape	roi_sphere23	0.105136
	sub01	Shape	roi_sphere24	0.104889
	sub01	Shape	roi_sphere25	0.188472
	sub01	Shape	roi_sphere26	0.368759
	sub01	Shape	roi_sphere27	0.614288
	sub01	Shape	roi_sphere28	0.511054
	sub01	Shape	roi_sphere29	0.290125
	sub01	Shape	roi_sphere30	0.370257
	sub01	Shape	roi_sphere31	0.414759
	sub01	Shape	roi_sphere32	0.399462
	sub01	Shape	roi_sphere33	0.338854
	sub01	Shape	roi_sphere34	0.325073
	sub01	Shape	roi_sphere35	0.259346
	sub01	Shape	roi_sphere36	0.131824
	sub01	Shape	roi_sphere37	0.106399
	sub01	Shape	roi_sphere38	0.257218
	sub01	Shape	roi_sphere39	0.330841
	sub01	Shape	roi_sphere40	0.0984107
	sub01	Animacy	roi_sphere1	0.52377
	sub01	Animacy	roi_sphere2	0.531944
	sub01	Animacy	roi_sphere3	0.727596
	sub01	Animacy	roi_sphere4	0.941765
	sub01	Animacy	roi_sphere5	0.939324
	sub01	Animacy	roi_sphere6	0.926056
	sub01	Animacy	roi_sphere7	0.699615
	sub01	Animacy	roi_sphere8	0.766125
	sub01	Animacy	roi_sphere9	0.926589
	sub01	Animacy	roi_sphere10	0.903816
	sub01	Animacy	roi_sphere11	0.902581
	sub01	Animacy	roi_sphere12	0.760075
	sub01	Animacy	roi_sphere13	0.664515
	sub01	Animacy	roi_sphere14	0.727792
	sub01	Animacy	roi_sphere15	0.761473
	sub01	Animacy	roi_sphere16	0.748023
	sub01	Animacy	roi_sphere17	0.813947
	sub01	Animacy	roi_sphere18	0.95901
	sub01	Animacy	roi_sphere19	0.950835
	sub01	Animacy	roi_sphere20	0.940342
	sub01	Animacy	roi_sphere21	0.925769
	sub01	Animacy	roi_sphere22	0.97999
	sub01	Animacy	roi_sphere23	0.993285
	sub01	Animacy	roi_sphere24	0.986952
	sub01	Animacy	roi_sphere25	0.955513
	sub01	Animacy	roi_sphere26	0.925343
	sub01	Animacy	roi_sphere27	0.666968
	sub01	Animacy	roi_sphere28	0.563567
	sub01	Animacy	roi_sphere29	0.747395
	sub01	Animacy	roi_sphere30	0.799421
	sub01	Animacy	roi_sphere31	0.756662
	sub01	Animacy	roi_sphere32	0.544438
	sub01	Animacy	roi_sphere33	0.186517
	sub01	Animacy	roi_sphere34	0.0505768
	sub01	Animacy	roi_sphere35	0.105908
	sub01	Animacy	roi_sphere36	0.706221
	sub01	Animacy	roi_sphere37	0.537115
	sub01	Animacy	roi_sphere38	0.387439
	sub01	Animacy	roi_sphere39	0.581763
	sub01	Animacy	roi_sphere40	0.580901
	sub01	Action	roi_sphere1	-0.244541
	sub01	Action	roi_sphere2	-0.139764
	sub01	Action	roi_sphere3	-0.0467022
	sub01	Action	roi_sphere4	-0.000336444
	sub01	Action	roi_sphere5	-0.0175468
	sub01	Action	roi_sphere6	-0.106198
	sub01	Action	roi_sphere7	-0.0869381
	sub01	Action	roi_sphere8	-0.119019
	sub01	Action	roi_sphere9	-0.0940902
	sub01	Action	roi_sphere10	0.008194
	sub01	Action	roi_sphere11	-0.0487038
	sub01	Action	roi_sphere12	-0.0675733
	sub01	Action	roi_sphere13	-0.077721
	sub01	Action	roi_sphere14	-0.095114
	sub01	Action	roi_sphere15	-0.0522091
	sub01	Action	roi_sphere16	0.00734217
	sub01	Action	roi_sphere17	0.09188
	sub01	Action	roi_sphere18	0.0158492
	sub01	Action	roi_sphere19	-0.0681674
	sub01	Action	roi_sphere20	-0.0910004
	sub01	Action	roi_sphere21	-0.0664331
	sub01	Action	roi_sphere22	-0.0168551
	sub01	Action	roi_sphere23	-0.0483336
	sub01	Action	roi_sphere24	-0.0565127
	sub01	Action	roi_sphere25	-0.0318362
	sub01	Action	roi_sphere26	-0.0197915
	sub01	Action	roi_sphere27	0.185913
	sub01	Action	roi_sphere28	0.420349
	sub01	Action	roi_sphere29	0.411247
	sub01	Action	roi_sphere30	0.308296
	sub01	Action	roi_sphere31	0.342823
	sub01	Action	roi_sphere32	0.581814
	sub01	Action	roi_sphere33	0.737052
	sub01	Action	roi_sphere34	0.592486
	sub01	Action	roi_sphere35	0.494724
	sub01	Action	roi_sphere36	0.332262
	sub01	Action	roi_sphere37	0.107439
	sub01	Action	roi_sphere38	0.0564633
	sub01	Action	roi_sphere39	0.0104116
	sub01	Action	roi_sphere40	-0.0364557
	sub02	Shape	roi_sphere1	-0.158518
	sub02	Shape	roi_sphere2	-0.116389
	sub02	Shape	roi_sphere3	-0.232751
	sub02	Shape	roi_sphere4	-0.190787
	sub02	Shape	roi_sphere5	-0.112544
	sub02	Shape	roi_sphere6	-0.0316896
	sub02	Shape	roi_sphere7	0.0141122
	sub02	Shape	roi_sphere8	0.119607
	sub02	Shape	roi_sphere9	0.0848666
	sub02	Shape	roi_sphere10	0.0962795
	sub02	Shape	roi_sphere11	0.0581945
	sub02	Shape	roi_sphere12	-0.0501664
	sub02	Shape	roi_sphere13	-0.167807
	sub02	Shape	roi_sphere14	-0.148251
	sub02	Shape	roi_sphere15	-0.00858374
	sub02	Shape	roi_sphere16	0.0539074
	sub02	Shape	roi_sphere17	0.0841627
	sub02	Shape	roi_sphere18	0.0672563
	sub02	Shape	roi_sphere19	-0.0527605
	sub02	Shape	roi_sphere20	-0.010396
	sub02	Shape	roi_sphere21	0.108152
	sub02	Shape	roi_sphere22	0.11804
	sub02	Shape	roi_sphere23	0.072518
	sub02	Shape	roi_sphere24	0.182669
	sub02	Shape	roi_sphere25	0.293113
	sub02	Shape	roi_sphere26	0.281789
	sub02	Shape	roi_sphere27	0.156241
	sub02	Shape	roi_sphere28	0.0121759
	sub02	Shape	roi_sphere29	-0.203445
	sub02	Shape	roi_sphere30	-0.224553
	sub02	Shape	roi_sphere31	-0.228282
	sub02	Shape	roi_sphere32	-0.0673022
	sub02	Shape	roi_sphere33	-0.0473972
	sub02	Shape	roi_sphere34	-0.0915376
	sub02	Shape	roi_sphere35	-0.0561377
	sub02	Shape	roi_sphere36	-0.104394
	sub02	Shape	roi_sphere37	-0.0586889
	sub02	Shape	roi_sphere38	0.0403088
	sub02	Shape	roi_sphere39	0.0753606
	sub02	Shape	roi_sphere40	0.108451
	sub02	Animacy	roi_sphere1	0.0863468
	sub02	Animacy	roi_sphere2	0.0439472
	sub02	Animacy	roi_sphere3	0.492525
	sub02	Animacy	roi_sphere4	0.751851
	sub02	Animacy	roi_sphere5	0.805183
	sub02	Animacy	roi_sphere6	0.924945
	sub02	Animacy	roi_sphere7	0.958629
	sub02	Animacy	roi_sphere8	0.850442
	sub02	Animacy	roi_sphere9	0.806196
	sub02	Animacy	roi_sphere10	0.549031
	sub02	Animacy	roi_sphere11	0.327491
	sub02	Animacy	roi_sphere12	0.394234
	sub02	Animacy	roi_sphere13	0.280498
	sub02	Animacy	roi_sphere14	0.033519
	sub02	Animacy	roi_sphere15	0.197755
	sub02	Animacy	roi_sphere16	0.49678
	sub02	Animacy	roi_sphere17	0.607665
	sub02	Animacy	roi_sphere18	0.419211
	sub02	Animacy	roi_sphere19	0.667417
	sub02	Animacy	roi_sphere20	0.835661
	sub02	Animacy	roi_sphere21	0.603155
	sub02	Animacy	roi_sphere22	0.299126
	sub02	Animacy	roi_sphere23	0.0573174
	sub02	Animacy	roi_sphere24	0.33001
	sub02	Animacy	roi_sphere25	0.713793
	sub02	Animacy	roi_sphere26	0.742138
	sub02	Animacy	roi_sphere27	0.655939
	sub02	Animacy	roi_sphere28	0.646453
	sub02	Animacy	roi_sphere29	0.453735
	sub02	Animacy	roi_sphere30	0.0911591
	sub02	Animacy	roi_sphere31	-0.154855
	sub02	Animacy	roi_sphere32	-0.276553
	sub02	Animacy	roi_sphere33	-0.229414
	sub02	Animacy	roi_sphere34	-0.0524395
	sub02	Animacy	roi_sphere35	0.0303998
	sub02	Animacy	roi_sphere36	0.100071
	sub02	Animacy	roi_sphere37	0.349731
	sub02	Animacy	roi_sphere38	0.102852
	sub02	Animacy	roi_sphere39	0.0261172
	sub02	Animacy	roi_sphere40	0.00744638
	sub02	Action	roi_sphere1	0.736624
	sub02	Action	roi_sphere2	0.681826
	sub02	Action	roi_sphere3	0.288032
	sub02	Action	roi_sphere4	0.111025
	sub02	Action	roi_sphere5	0.127489
	sub02	Action	roi_sphere6	0.104363
	sub02	Action	roi_sphere7	0.079744
	sub02	Action	roi_sphere8	0.190359
	sub02	Action	roi_sphere9	0.127507
	sub02	Action	roi_sphere10	0.403714
	sub02	Action	roi_sphere11	0.573255
	sub02	Action	roi_sphere12	0.491351
	sub02	Action	roi_sphere13	0.53553
	sub02	Action	roi_sphere14	0.470512
	sub02	Action	roi_sphere15	0.425827
	sub02	Action	roi_sphere16	0.216861
	sub02	Action	roi_sphere17	0.181482
	sub02	Action	roi_sphere18	0.556304
	sub02	Action	roi_sphere19	0.493308
	sub02	Action	roi_sphere20	0.293866
	sub02	Action	roi_sphere21	0.335017
	sub02	Action	roi_sphere22	0.557499
	sub02	Action	roi_sphere23	0.616823
	sub02	Action	roi_sphere24	0.439569
	sub02	Action	roi_sphere25	0.253578
	sub02	Action	roi_sphere26	0.402182
	sub02	Action	roi_sphere27	0.531498
	sub02	Action	roi_sphere28	0.42824
	sub02	Action	roi_sphere29	0.202597
	sub02	Action	roi_sphere30	0.144863
	sub02	Action	roi_sphere31	0.213948
	sub02	Action	roi_sphere32	0.420171
	sub02	Action	roi_sphere33	0.197446
	sub02	Action	roi_sphere34	0.0507649
	sub02	Action	roi_sphere35	0.0588162
	sub02	Action	roi_sphere36	0.0391149
	sub02	Action	roi_sphere37	-0.162533
	sub02	Action	roi_sphere38	-0.0961285
	sub02	Action	roi_sphere39	-0.0135961
	sub02	Action	roi_sphere40	0.308141
	sub03	Shape	roi_sphere1	-0.00499052
	sub03	Shape	roi_sphere2	0.0265014
	sub03	Shape	roi_sphere3	0.0213982
	sub03	Shape	roi_sphere4	0.0251872
	sub03	Shape	roi_sphere5	0.0345412
	sub03	Shape	roi_sphere6	-0.058761
	sub03	Shape	roi_sphere7	-0.13177
	sub03	Shape	roi_sphere8	-0.0793604
	sub03	Shape	roi_sphere9	-0.00973126
	sub03	Shape	roi_sphere10	-0.0384587
	sub03	Shape	roi_sphere11	0.0971348
	sub03	Shape	roi_sphere12	0.469167
	sub03	Shape	roi_sphere13	0.556792
	sub03	Shape	roi_sphere14	0.386177
	sub03	Shape	roi_sphere15	0.0649636
	sub03	Shape	roi_sphere16	-0.0441239
	sub03	Shape	roi_sphere17	-0.0208817
	sub03	Shape	roi_sphere18	0.0128185
	sub03	Shape	roi_sphere19	0.0916873
	sub03	Shape	roi_sphere20	0.0487575
	sub03	Shape	roi_sphere21	0.0619304
	sub03	Shape	roi_sphere22	0.010762
	sub03	Shape	roi_sphere23	0.0283924
	sub03	Shape	roi_sphere24	0.0716457
	sub03	Shape	roi_sphere25	0.107448
	sub03	Shape	roi_sphere26	0.0741448
	sub03	Shape	roi_sphere27	0.00337067
	sub03	Shape	roi_sphere28	0.195383
	sub03	Shape	roi_sphere29	0.382253
	sub03	Shape	roi_sphere30	0.614208
	sub03	Shape	roi_sphere31	0.651127
	sub03	Shape	roi_sphere32	0.562407
	sub03	Shape	roi_sphere33	0.515507
	sub03	Shape	roi_sphere34	0.416897
	sub03	Shape	roi_sphere35	0.176307
	sub03	Shape	roi_sphere36	-0.00243055
	sub03	Shape	roi_sphere37	0.049796
	sub03	Shape	roi_sphere38	0.0927667
	sub03	Shape	roi_sphere39	-0.0242655
	sub03	Shape	roi_sphere40	-0.0137508
	sub03	Animacy	roi_sphere1	0.734045
	sub03	Animacy	roi_sphere2	0.629764
	sub03	Animacy	roi_sphere3	0.830405
	sub03	Animacy	roi_sphere4	0.963692
	sub03	Animacy	roi_sphere5	0.944824
	sub03	Animacy	roi_sphere6	0.81592
	sub03	Animacy	roi_sphere7	0.88769
	sub03	Animacy	roi_sphere8	0.935338
	sub03	Animacy	roi_sphere9	0.972613
	sub03	Animacy	roi_sphere10	0.895741
	sub03	Animacy	roi_sphere11	0.619711
	sub03	Animacy	roi_sphere12	0.563349
	sub03	Animacy	roi_sphere13	0.57332
	sub03	Animacy	roi_sphere14	0.617219
	sub03	Animacy	roi_sphere15	0.691823
	sub03	Animacy	roi_sphere16	0.702346
	sub03	Animacy	roi_sphere17	0.885354
	sub03	Animacy	roi_sphere18	0.966637
	sub03	Animacy	roi_sphere19	0.924072
	sub03	Animacy	roi_sphere20	0.668577
	sub03	Animacy	roi_sphere21	0.616486
	sub03	Animacy	roi_sphere22	0.745566
	sub03	Animacy	roi_sphere23	0.577007
	sub03	Animacy	roi_sphere24	0.300348
	sub03	Animacy	roi_sphere25	0.389848
	sub03	Animacy	roi_sphere26	0.583278
	sub03	Animacy	roi_sphere27	0.626335
	sub03	Animacy	roi_sphere28	0.645044
	sub03	Animacy	roi_sphere29	0.258593
	sub03	Animacy	roi_sphere30	0.415003
	sub03	Animacy	roi_sphere31	0.580725
	sub03	Animacy	roi_sphere32	0.66532
	sub03	Animacy	roi_sphere33	0.515311
	sub03	Animacy	roi_sphere34	0.64824
	sub03	Animacy	roi_sphere35	0.884978
	sub03	Animacy	roi_sphere36	0.84294
	sub03	Animacy	roi_sphere37	0.900031
	sub03	Animacy	roi_sphere38	0.867707
	sub03	Animacy	roi_sphere39	0.566575
	sub03	Animacy	roi_sphere40	0.113968
	sub03	Action	roi_sphere1	-0.0183928
	sub03	Action	roi_sphere2	0.00340686
	sub03	Action	roi_sphere3	-0.000622903
	sub03	Action	roi_sphere4	-0.0119354
	sub03	Action	roi_sphere5	-0.126805
	sub03	Action	roi_sphere6	-0.199184
	sub03	Action	roi_sphere7	-0.0559453
	sub03	Action	roi_sphere8	-0.0609866
	sub03	Action	roi_sphere9	-0.00881188
	sub03	Action	roi_sphere10	-0.0521951
	sub03	Action	roi_sphere11	-0.177868
	sub03	Action	roi_sphere12	-0.10525
	sub03	Action	roi_sphere13	0.0923738
	sub03	Action	roi_sphere14	0.255403
	sub03	Action	roi_sphere15	0.220294
	sub03	Action	roi_sphere16	0.123278
	sub03	Action	roi_sphere17	-0.0141026
	sub03	Action	roi_sphere18	0.00399925
	sub03	Action	roi_sphere19	0.196204
	sub03	Action	roi_sphere20	0.441585
	sub03	Action	roi_sphere21	0.512565
	sub03	Action	roi_sphere22	0.315002
	sub03	Action	roi_sphere23	0.548213
	sub03	Action	roi_sphere24	0.668374
	sub03	Action	roi_sphere25	0.650047
	sub03	Action	roi_sphere26	0.458147
	sub03	Action	roi_sphere27	0.214969
	sub03	Action	roi_sphere28	0.207921
	sub03	Action	roi_sphere29	0.476265
	sub03	Action	roi_sphere30	0.338607
	sub03	Action	roi_sphere31	0.176786
	sub03	Action	roi_sphere32	0.247266
	sub03	Action	roi_sphere33	0.359587
	sub03	Action	roi_sphere34	0.28726
	sub03	Action	roi_sphere35	0.149614
	sub03	Action	roi_sphere36	0.266545
	sub03	Action	roi_sphere37	0.192896
	sub03	Action	roi_sphere38	0.234227
	sub03	Action	roi_sphere39	0.371857
	sub03	Action	roi_sphere40	0.65282
	sub04	Shape	roi_sphere1	0.0628737
	sub04	Shape	roi_sphere2	0.101267
	sub04	Shape	roi_sphere3	0.109527
	sub04	Shape	roi_sphere4	0.0210856
	sub04	Shape	roi_sphere5	0.01076
	sub04	Shape	roi_sphere6	0.196041
	sub04	Shape	roi_sphere7	0.233649
	sub04	Shape	roi_sphere8	0.164582
	sub04	Shape	roi_sphere9	0.125338
	sub04	Shape	roi_sphere10	0.143261
	sub04	Shape	roi_sphere11	0.198163
	sub04	Shape	roi_sphere12	0.201813
	sub04	Shape	roi_sphere13	0.0711573
	sub04	Shape	roi_sphere14	0.0404742
	sub04	Shape	roi_sphere15	-0.0894277
	sub04	Shape	roi_sphere16	-0.082775
	sub04	Shape	roi_sphere17	0.0540301
	sub04	Shape	roi_sphere18	0.0577563
	sub04	Shape	roi_sphere19	0.0354427
	sub04	Shape	roi_sphere20	0.0558358
	sub04	Shape	roi_sphere21	0.164846
	sub04	Shape	roi_sphere22	0.342329
	sub04	Shape	roi_sphere23	0.359565
	sub04	Shape	roi_sphere24	0.194541
	sub04	Shape	roi_sphere25	0.174742
	sub04	Shape	roi_sphere26	0.320223
	sub04	Shape	roi_sphere27	0.400652
	sub04	Shape	roi_sphere28	0.287654
	sub04	Shape	roi_sphere29	0.319066
	sub04	Shape	roi_sphere30	0.266548
	sub04	Shape	roi_sphere31	0.223347
	sub04	Shape	roi_sphere32	0.041988
	sub04	Shape	roi_sphere33	-0.0204286
	sub04	Shape	roi_sphere34	-0.0324286
	sub04	Shape	roi_sphere35	0.00998405
	sub04	Shape	roi_sphere36	-0.0157732
	sub04	Shape	roi_sphere37	-0.00452817
	sub04	Shape	roi_sphere38	-0.0733523
	sub04	Shape	roi_sphere39	-0.157574
	sub04	Shape	roi_sphere40	-0.148748
	sub04	Animacy	roi_sphere1	0.992603
	sub04	Animacy	roi_sphere2	0.979168
	sub04	Animacy	roi_sphere3	0.978266
	sub04	Animacy	roi_sphere4	0.965379
	sub04	Animacy	roi_sphere5	0.970319
	sub04	Animacy	roi_sphere6	0.801598
	sub04	Animacy	roi_sphere7	0.878044
	sub04	Animacy	roi_sphere8	0.956224
	sub04	Animacy	roi_sphere9	0.950137
	sub04	Animacy	roi_sphere10	0.847973
	sub04	Animacy	roi_sphere11	0.471265
	sub04	Animacy	roi_sphere12	0.588421
	sub04	Animacy	roi_sphere13	0.714196
	sub04	Animacy	roi_sphere14	0.713133
	sub04	Animacy	roi_sphere15	0.605375
	sub04	Animacy	roi_sphere16	0.727076
	sub04	Animacy	roi_sphere17	0.970309
	sub04	Animacy	roi_sphere18	0.993421
	sub04	Animacy	roi_sphere19	0.989632
	sub04	Animacy	roi_sphere20	0.965491
	sub04	Animacy	roi_sphere21	0.911904
	sub04	Animacy	roi_sphere22	0.68895
	sub04	Animacy	roi_sphere23	0.553287
	sub04	Animacy	roi_sphere24	0.548584
	sub04	Animacy	roi_sphere25	0.640849
	sub04	Animacy	roi_sphere26	0.596321
	sub04	Animacy	roi_sphere27	0.37259
	sub04	Animacy	roi_sphere28	0.197502
	sub04	Animacy	roi_sphere29	0.497826
	sub04	Animacy	roi_sphere30	0.854605
	sub04	Animacy	roi_sphere31	0.92332
	sub04	Animacy	roi_sphere32	0.953613
	sub04	Animacy	roi_sphere33	0.934229
	sub04	Animacy	roi_sphere34	0.698915
	sub04	Animacy	roi_sphere35	0.558059
	sub04	Animacy	roi_sphere36	0.819753
	sub04	Animacy	roi_sphere37	0.912754
	sub04	Animacy	roi_sphere38	0.848325
	sub04	Animacy	roi_sphere39	0.585966
	sub04	Animacy	roi_sphere40	0.491641
	sub04	Action	roi_sphere1	-0.0489165
	sub04	Action	roi_sphere2	-0.0358153
	sub04	Action	roi_sphere3	-0.0608264
	sub04	Action	roi_sphere4	-0.013815
	sub04	Action	roi_sphere5	0.0488209
	sub04	Action	roi_sphere6	0.0770605
	sub04	Action	roi_sphere7	0.0506765
	sub04	Action	roi_sphere8	0.0601578
	sub04	Action	roi_sphere9	0.0871411
	sub04	Action	roi_sphere10	0.257857
	sub04	Action	roi_sphere11	0.632431
	sub04	Action	roi_sphere12	0.492142
	sub04	Action	roi_sphere13	0.265162
	sub04	Action	roi_sphere14	0.160738
	sub04	Action	roi_sphere15	-0.0167164
	sub04	Action	roi_sphere16	-0.138035
	sub04	Action	roi_sphere17	-0.0924309
	sub04	Action	roi_sphere18	-0.0379534
	sub04	Action	roi_sphere19	0.00387573
	sub04	Action	roi_sphere20	0.133205
	sub04	Action	roi_sphere21	0.235335
	sub04	Action	roi_sphere22	0.334284
	sub04	Action	roi_sphere23	0.350184
	sub04	Action	roi_sphere24	0.346091
	sub04	Action	roi_sphere25	0.33814
	sub04	Action	roi_sphere26	0.386937
	sub04	Action	roi_sphere27	0.502614
	sub04	Action	roi_sphere28	0.666068
	sub04	Action	roi_sphere29	0.486998
	sub04	Action	roi_sphere30	0.059488
	sub04	Action	roi_sphere31	-0.148068
	sub04	Action	roi_sphere32	-0.160995
	sub04	Action	roi_sphere33	-0.0476516
	sub04	Action	roi_sphere34	0.0382388
	sub04	Action	roi_sphere35	0.293819
	sub04	Action	roi_sphere36	0.110983
	sub04	Action	roi_sphere37	-0.0369857
	sub04	Action	roi_sphere38	-0.0218682
	sub04	Action	roi_sphere39	-0.0906004
	sub04	Action	roi_sphere40	-0.0672004
	sub05	Shape	roi_sphere1	-0.0278504
	sub05	Shape	roi_sphere2	0.00506365
	sub05	Shape	roi_sphere3	0.0268524
	sub05	Shape	roi_sphere4	0.0191806
	sub05	Shape	roi_sphere5	-0.0421388
	sub05	Shape	roi_sphere6	-0.105993
	sub05	Shape	roi_sphere7	-0.0243286
	sub05	Shape	roi_sphere8	0.0393456
	sub05	Shape	roi_sphere9	0.00699353
	sub05	Shape	roi_sphere10	-0.0332508
	sub05	Shape	roi_sphere11	0.00249822
	sub05	Shape	roi_sphere12	-0.0958695
	sub05	Shape	roi_sphere13	-0.0979283
	sub05	Shape	roi_sphere14	-0.0850893
	sub05	Shape	roi_sphere15	-0.0617638
	sub05	Shape	roi_sphere16	-0.0866144
	sub05	Shape	roi_sphere17	-0.0471331
	sub05	Shape	roi_sphere18	0.0980491
	sub05	Shape	roi_sphere19	0.170694
	sub05	Shape	roi_sphere20	0.154436
	sub05	Shape	roi_sphere21	0.12918
	sub05	Shape	roi_sphere22	0.18539
	sub05	Shape	roi_sphere23	0.126791
	sub05	Shape	roi_sphere24	0.187868
	sub05	Shape	roi_sphere25	0.247728
	sub05	Shape	roi_sphere26	0.2995
	sub05	Shape	roi_sphere27	0.321612
	sub05	Shape	roi_sphere28	0.150913
	sub05	Shape	roi_sphere29	0.0453537
	sub05	Shape	roi_sphere30	0.00295541
	sub05	Shape	roi_sphere31	-0.0292475
	sub05	Shape	roi_sphere32	0.0610714
	sub05	Shape	roi_sphere33	0.241844
	sub05	Shape	roi_sphere34	0.388374
	sub05	Shape	roi_sphere35	0.433154
	sub05	Shape	roi_sphere36	0.564269
	sub05	Shape	roi_sphere37	0.656041
	sub05	Shape	roi_sphere38	0.607997
	sub05	Shape	roi_sphere39	0.555278
	sub05	Shape	roi_sphere40	0.593388
	sub05	Animacy	roi_sphere1	0.745753
	sub05	Animacy	roi_sphere2	0.900303
	sub05	Animacy	roi_sphere3	0.972841
	sub05	Animacy	roi_sphere4	0.934686
	sub05	Animacy	roi_sphere5	0.833659
	sub05	Animacy	roi_sphere6	0.849785
	sub05	Animacy	roi_sphere7	0.937626
	sub05	Animacy	roi_sphere8	0.811292
	sub05	Animacy	roi_sphere9	0.510317
	sub05	Animacy	roi_sphere10	0.0497499
	sub05	Animacy	roi_sphere11	0.331153
	sub05	Animacy	roi_sphere12	0.54786
	sub05	Animacy	roi_sphere13	0.615662
	sub05	Animacy	roi_sphere14	0.696879
	sub05	Animacy	roi_sphere15	0.8445
	sub05	Animacy	roi_sphere16	0.862367
	sub05	Animacy	roi_sphere17	0.892278
	sub05	Animacy	roi_sphere18	0.956471
	sub05	Animacy	roi_sphere19	0.911855
	sub05	Animacy	roi_sphere20	0.717023
	sub05	Animacy	roi_sphere21	0.733867
	sub05	Animacy	roi_sphere22	0.528289
	sub05	Animacy	roi_sphere23	0.278272
	sub05	Animacy	roi_sphere24	0.79431
	sub05	Animacy	roi_sphere25	0.778658
	sub05	Animacy	roi_sphere26	0.721472
	sub05	Animacy	roi_sphere27	0.715173
	sub05	Animacy	roi_sphere28	0.259104
	sub05	Animacy	roi_sphere29	0.342584
	sub05	Animacy	roi_sphere30	0.550806
	sub05	Animacy	roi_sphere31	0.567628
	sub05	Animacy	roi_sphere32	0.647445
	sub05	Animacy	roi_sphere33	0.239152
	sub05	Animacy	roi_sphere34	0.136667
	sub05	Animacy	roi_sphere35	0.0468487
	sub05	Animacy	roi_sphere36	0.156613
	sub05	Animacy	roi_sphere37	0.397023
	sub05	Animacy	roi_sphere38	0.599009
	sub05	Animacy	roi_sphere39	0.670662
	sub05	Animacy	roi_sphere40	0.634662
	sub05	Action	roi_sphere1	0.0482881
	sub05	Action	roi_sphere2	-0.0303556
	sub05	Action	roi_sphere3	-0.04965
	sub05	Action	roi_sphere4	-0.00749336
	sub05	Action	roi_sphere5	-0.0632536
	sub05	Action	roi_sphere6	-0.132769
	sub05	Action	roi_sphere7	-0.0156235
	sub05	Action	roi_sphere8	0.16593
	sub05	Action	roi_sphere9	0.409623
	sub05	Action	roi_sphere10	0.634064
	sub05	Action	roi_sphere11	0.525734
	sub05	Action	roi_sphere12	0.0518639
	sub05	Action	roi_sphere13	-0.048302
	sub05	Action	roi_sphere14	-0.0233824
	sub05	Action	roi_sphere15	-0.0111258
	sub05	Action	roi_sphere16	-0.00299897
	sub05	Action	roi_sphere17	0.119261
	sub05	Action	roi_sphere18	0.0297001
	sub05	Action	roi_sphere19	-0.0543532
	sub05	Action	roi_sphere20	0.11262
	sub05	Action	roi_sphere21	0.216626
	sub05	Action	roi_sphere22	0.471768
	sub05	Action	roi_sphere23	0.688249
	sub05	Action	roi_sphere24	0.363026
	sub05	Action	roi_sphere25	0.320379
	sub05	Action	roi_sphere26	0.375668
	sub05	Action	roi_sphere27	0.39129
	sub05	Action	roi_sphere28	0.552813
	sub05	Action	roi_sphere29	0.459289
	sub05	Action	roi_sphere30	0.355862
	sub05	Action	roi_sphere31	0.308299
	sub05	Action	roi_sphere32	0.207953
	sub05	Action	roi_sphere33	0.339296
	sub05	Action	roi_sphere34	0.305452
	sub05	Action	roi_sphere35	0.299521
	sub05	Action	roi_sphere36	0.220178
	sub05	Action	roi_sphere37	0.100192
	sub05	Action	roi_sphere38	-0.0363223
	sub05	Action	roi_sphere39	-0.184873
	sub05	Action	roi_sphere40	-0.238913
	sub06	Shape	roi_sphere1	-0.153413
	sub06	Shape	roi_sphere2	-0.148374
	sub06	Shape	roi_sphere3	-0.140749
	sub06	Shape	roi_sphere4	-0.0859415
	sub06	Shape	roi_sphere5	-0.0765028
	sub06	Shape	roi_sphere6	-0.0333118
	sub06	Shape	roi_sphere7	0.0768028
	sub06	Shape	roi_sphere8	0.0728773
	sub06	Shape	roi_sphere9	0.0223323
	sub06	Shape	roi_sphere10	0.0921571
	sub06	Shape	roi_sphere11	0.398084
	sub06	Shape	roi_sphere12	0.382826
	sub06	Shape	roi_sphere13	0.193675
	sub06	Shape	roi_sphere14	0.0556466
	sub06	Shape	roi_sphere15	0.0651134
	sub06	Shape	roi_sphere16	0.0821949
	sub06	Shape	roi_sphere17	0.0982177
	sub06	Shape	roi_sphere18	0.0697655
	sub06	Shape	roi_sphere19	0.0124739
	sub06	Shape	roi_sphere20	0.0404617
	sub06	Shape	roi_sphere21	0.28828
	sub06	Shape	roi_sphere22	0.198144
	sub06	Shape	roi_sphere23	0.0212406
	sub06	Shape	roi_sphere24	0.0133239
	sub06	Shape	roi_sphere25	0.110885
	sub06	Shape	roi_sphere26	0.336314
	sub06	Shape	roi_sphere27	0.402791
	sub06	Shape	roi_sphere28	0.408993
	sub06	Shape	roi_sphere29	0.476326
	sub06	Shape	roi_sphere30	0.280162
	sub06	Shape	roi_sphere31	0.0639091
	sub06	Shape	roi_sphere32	-0.0563222
	sub06	Shape	roi_sphere33	-0.142853
	sub06	Shape	roi_sphere34	-0.107934
	sub06	Shape	roi_sphere35	-0.0367693
	sub06	Shape	roi_sphere36	-0.0417988
	sub06	Shape	roi_sphere37	-0.0586321
	sub06	Shape	roi_sphere38	-0.122392
	sub06	Shape	roi_sphere39	-0.151679
	sub06	Shape	roi_sphere40	-0.0976433
	sub06	Animacy	roi_sphere1	0.307593
	sub06	Animacy	roi_sphere2	0.48622
	sub06	Animacy	roi_sphere3	0.867215
	sub06	Animacy	roi_sphere4	0.961387
	sub06	Animacy	roi_sphere5	0.962998
	sub06	Animacy	roi_sphere6	0.969878
	sub06	Animacy	roi_sphere7	0.996231
	sub06	Animacy	roi_sphere8	0.989605
	sub06	Animacy	roi_sphere9	0.907336
	sub06	Animacy	roi_sphere10	0.474106
	sub06	Animacy	roi_sphere11	0.543591
	sub06	Animacy	roi_sphere12	0.799535
	sub06	Animacy	roi_sphere13	0.868243
	sub06	Animacy	roi_sphere14	0.853811
	sub06	Animacy	roi_sphere15	0.936584
	sub06	Animacy	roi_sphere16	0.973152
	sub06	Animacy	roi_sphere17	0.929066
	sub06	Animacy	roi_sphere18	0.749045
	sub06	Animacy	roi_sphere19	0.746067
	sub06	Animacy	roi_sphere20	0.67981
	sub06	Animacy	roi_sphere21	0.247181
	sub06	Animacy	roi_sphere22	0.265676
	sub06	Animacy	roi_sphere23	0.542671
	sub06	Animacy	roi_sphere24	0.170495
	sub06	Animacy	roi_sphere25	0.219537
	sub06	Animacy	roi_sphere26	0.16088
	sub06	Animacy	roi_sphere27	0.0608558
	sub06	Animacy	roi_sphere28	0.152109
	sub06	Animacy	roi_sphere29	0.504124
	sub06	Animacy	roi_sphere30	0.598775
	sub06	Animacy	roi_sphere31	0.50832
	sub06	Animacy	roi_sphere32	0.321788
	sub06	Animacy	roi_sphere33	0.307039
	sub06	Animacy	roi_sphere34	0.358905
	sub06	Animacy	roi_sphere35	0.169956
	sub06	Animacy	roi_sphere36	-0.0066977
	sub06	Animacy	roi_sphere37	-0.0511602
	sub06	Animacy	roi_sphere38	0.00257941
	sub06	Animacy	roi_sphere39	0.0325662
	sub06	Animacy	roi_sphere40	0.000722739
	sub06	Action	roi_sphere1	0.147839
	sub06	Action	roi_sphere2	0.088237
	sub06	Action	roi_sphere3	-0.0560687
	sub06	Action	roi_sphere4	-0.00611817
	sub06	Action	roi_sphere5	-0.0127137
	sub06	Action	roi_sphere6	-0.0681177
	sub06	Action	roi_sphere7	-0.113335
	sub06	Action	roi_sphere8	-0.135171
	sub06	Action	roi_sphere9	-0.129051
	sub06	Action	roi_sphere10	0.377931
	sub06	Action	roi_sphere11	0.417162
	sub06	Action	roi_sphere12	0.0564386
	sub06	Action	roi_sphere13	-0.09853
	sub06	Action	roi_sphere14	-0.110235
	sub06	Action	roi_sphere15	-0.0516329
	sub06	Action	roi_sphere16	-0.00485755
	sub06	Action	roi_sphere17	0.115658
	sub06	Action	roi_sphere18	0.20346
	sub06	Action	roi_sphere19	0.129108
	sub06	Action	roi_sphere20	0.2837
	sub06	Action	roi_sphere21	0.516931
	sub06	Action	roi_sphere22	0.483126
	sub06	Action	roi_sphere23	0.245266
	sub06	Action	roi_sphere24	0.292067
	sub06	Action	roi_sphere25	0.453506
	sub06	Action	roi_sphere26	0.511934
	sub06	Action	roi_sphere27	0.465425
	sub06	Action	roi_sphere28	0.499024
	sub06	Action	roi_sphere29	0.502006
	sub06	Action	roi_sphere30	0.431682
	sub06	Action	roi_sphere31	0.413635
	sub06	Action	roi_sphere32	0.358139
	sub06	Action	roi_sphere33	0.155068
	sub06	Action	roi_sphere34	-0.358679
	sub06	Action	roi_sphere35	-0.240767
	sub06	Action	roi_sphere36	-0.137038
	sub06	Action	roi_sphere37	-0.111322
	sub06	Action	roi_sphere38	-0.0629274
	sub06	Action	roi_sphere39	-0.0376888
	sub06	Action	roi_sphere40	-0.0413594
	sub07	Shape	roi_sphere1	0.12433
	sub07	Shape	roi_sphere2	0.196883
	sub07	Shape	roi_sphere3	0.2132
	sub07	Shape	roi_sphere4	0.0646967
	sub07	Shape	roi_sphere5	-0.0807792
	sub07	Shape	roi_sphere6	-0.0466972
	sub07	Shape	roi_sphere7	-0.00929026
	sub07	Shape	roi_sphere8	-0.0316348
	sub07	Shape	roi_sphere9	-0.0460756
	sub07	Shape	roi_sphere10	0.0594625
	sub07	Shape	roi_sphere11	0.357401
	sub07	Shape	roi_sphere12	0.588191
	sub07	Shape	roi_sphere13	0.696138
	sub07	Shape	roi_sphere14	0.606741
	sub07	Shape	roi_sphere15	0.414697
	sub07	Shape	roi_sphere16	0.31195
	sub07	Shape	roi_sphere17	0.227601
	sub07	Shape	roi_sphere18	0.406161
	sub07	Shape	roi_sphere19	0.370929
	sub07	Shape	roi_sphere20	0.374831
	sub07	Shape	roi_sphere21	0.385064
	sub07	Shape	roi_sphere22	0.262136
	sub07	Shape	roi_sphere23	0.220714
	sub07	Shape	roi_sphere24	0.195869
	sub07	Shape	roi_sphere25	0.240435
	sub07	Shape	roi_sphere26	0.29308
	sub07	Shape	roi_sphere27	0.26494
	sub07	Shape	roi_sphere28	0.273843
	sub07	Shape	roi_sphere29	0.34557
	sub07	Shape	roi_sphere30	0.296387
	sub07	Shape	roi_sphere31	0.114175
	sub07	Shape	roi_sphere32	0.0501214
	sub07	Shape	roi_sphere33	0.0658803
	sub07	Shape	roi_sphere34	0.106364
	sub07	Shape	roi_sphere35	0.153201
	sub07	Shape	roi_sphere36	0.287704
	sub07	Shape	roi_sphere37	0.550257
	sub07	Shape	roi_sphere38	0.475082
	sub07	Shape	roi_sphere39	0.168963
	sub07	Shape	roi_sphere40	0.0392647
	sub07	Animacy	roi_sphere1	0.932979
	sub07	Animacy	roi_sphere2	0.763942
	sub07	Animacy	roi_sphere3	0.726062
	sub07	Animacy	roi_sphere4	0.704625
	sub07	Animacy	roi_sphere5	0.846717
	sub07	Animacy	roi_sphere6	0.897203
	sub07	Animacy	roi_sphere7	0.941081
	sub07	Animacy	roi_sphere8	0.874997
	sub07	Animacy	roi_sphere9	0.821561
	sub07	Animacy	roi_sphere10	0.904112
	sub07	Animacy	roi_sphere11	0.869236
	sub07	Animacy	roi_sphere12	0.683462
	sub07	Animacy	roi_sphere13	0.589367
	sub07	Animacy	roi_sphere14	0.702472
	sub07	Animacy	roi_sphere15	0.769347
	sub07	Animacy	roi_sphere16	0.6651
	sub07	Animacy	roi_sphere17	0.614377
	sub07	Animacy	roi_sphere18	0.628457
	sub07	Animacy	roi_sphere19	0.824427
	sub07	Animacy	roi_sphere20	0.878935
	sub07	Animacy	roi_sphere21	0.88168
	sub07	Animacy	roi_sphere22	0.800851
	sub07	Animacy	roi_sphere23	0.846306
	sub07	Animacy	roi_sphere24	0.896502
	sub07	Animacy	roi_sphere25	0.938799
	sub07	Animacy	roi_sphere26	0.900612
	sub07	Animacy	roi_sphere27	0.899001
	sub07	Animacy	roi_sphere28	0.878963
	sub07	Animacy	roi_sphere29	0.849147
	sub07	Animacy	roi_sphere30	0.886169
	sub07	Animacy	roi_sphere31	0.514997
	sub07	Animacy	roi_sphere32	0.232539
	sub07	Animacy	roi_sphere33	0.27897
	sub07	Animacy	roi_sphere34	0.159179
	sub07	Animacy	roi_sphere35	0.137586
	sub07	Animacy	roi_sphere36	-0.0534793
	sub07	Animacy	roi_sphere37	-0.230417
	sub07	Animacy	roi_sphere38	-0.173887
	sub07	Animacy	roi_sphere39	-0.218917
	sub07	Animacy	roi_sphere40	-0.156247
	sub07	Action	roi_sphere1	-0.0247592
	sub07	Action	roi_sphere2	-0.0119664
	sub07	Action	roi_sphere3	-0.0301978
	sub07	Action	roi_sphere4	0.109198
	sub07	Action	roi_sphere5	0.0131346
	sub07	Action	roi_sphere6	-0.0716387
	sub07	Action	roi_sphere7	-0.109944
	sub07	Action	roi_sphere8	-0.152145
	sub07	Action	roi_sphere9	-0.143226
	sub07	Action	roi_sphere10	-0.069529
	sub07	Action	roi_sphere11	-0.0364875
	sub07	Action	roi_sphere12	-0.0474523
	sub07	Action	roi_sphere13	0.0171473
	sub07	Action	roi_sphere14	0.0820422
	sub07	Action	roi_sphere15	0.217998
	sub07	Action	roi_sphere16	0.312486
	sub07	Action	roi_sphere17	0.319458
	sub07	Action	roi_sphere18	0.33771
	sub07	Action	roi_sphere19	0.229294
	sub07	Action	roi_sphere20	0.122323
	sub07	Action	roi_sphere21	0.130497
	sub07	Action	roi_sphere22	0.335947
	sub07	Action	roi_sphere23	0.285112
	sub07	Action	roi_sphere24	0.162739
	sub07	Action	roi_sphere25	0.0289315
	sub07	Action	roi_sphere26	0.0350724
	sub07	Action	roi_sphere27	0.0529171
	sub07	Action	roi_sphere28	0.0661468
	sub07	Action	roi_sphere29	0.172465
	sub07	Action	roi_sphere30	0.243805
	sub07	Action	roi_sphere31	0.322197
	sub07	Action	roi_sphere32	0.27972
	sub07	Action	roi_sphere33	-0.0694131
	sub07	Action	roi_sphere34	-0.33022
	sub07	Action	roi_sphere35	-0.410538
	sub07	Action	roi_sphere36	-0.497312
	sub07	Action	roi_sphere37	-0.52913
	sub07	Action	roi_sphere38	-0.508605
	sub07	Action	roi_sphere39	-0.458825
	sub07	Action	roi_sphere40	-0.352311
	sub08	Shape	roi_sphere1	0.0527313
	sub08	Shape	roi_sphere2	0.0433778
	sub08	Shape	roi_sphere3	0.0412472
	sub08	Shape	roi_sphere4	-0.0757515
	sub08	Shape	roi_sphere5	-0.0977226
	sub08	Shape	roi_sphere6	-0.05239
	sub08	Shape	roi_sphere7	0.252943
	sub08	Shape	roi_sphere8	0.358234
	sub08	Shape	roi_sphere9	0.316274
	sub08	Shape	roi_sphere10	0.302592
	sub08	Shape	roi_sphere11	0.491818
	sub08	Shape	roi_sphere12	0.416228
	sub08	Shape	roi_sphere13	0.299995
	sub08	Shape	roi_sphere14	0.310279
	sub08	Shape	roi_sphere15	0.340201
	sub08	Shape	roi_sphere16	0.296998
	sub08	Shape	roi_sphere17	0.199793
	sub08	Shape	roi_sphere18	0.0830123
	sub08	Shape	roi_sphere19	0.147033
	sub08	Shape	roi_sphere20	0.201554
	sub08	Shape	roi_sphere21	0.172464
	sub08	Shape	roi_sphere22	0.25578
	sub08	Shape	roi_sphere23	0.309643
	sub08	Shape	roi_sphere24	0.561901
	sub08	Shape	roi_sphere25	0.567766
	sub08	Shape	roi_sphere26	0.35051
	sub08	Shape	roi_sphere27	0.166672
	sub08	Shape	roi_sphere28	0.118037
	sub08	Shape	roi_sphere29	0.284074
	sub08	Shape	roi_sphere30	0.280039
	sub08	Shape	roi_sphere31	0.156301
	sub08	Shape	roi_sphere32	0.0303088
	sub08	Shape	roi_sphere33	-0.0657926
	sub08	Shape	roi_sphere34	-0.120587
	sub08	Shape	roi_sphere35	-0.0981205
	sub08	Shape	roi_sphere36	-0.0425908
	sub08	Shape	roi_sphere37	0.0543817
	sub08	Shape	roi_sphere38	0.200306
	sub08	Shape	roi_sphere39	0.290428
	sub08	Shape	roi_sphere40	0.303957
	sub08	Animacy	roi_sphere1	0.99587
	sub08	Animacy	roi_sphere2	0.995242
	sub08	Animacy	roi_sphere3	0.978377
	sub08	Animacy	roi_sphere4	0.941839
	sub08	Animacy	roi_sphere5	0.943256
	sub08	Animacy	roi_sphere6	0.933773
	sub08	Animacy	roi_sphere7	0.926904
	sub08	Animacy	roi_sphere8	0.868715
	sub08	Animacy	roi_sphere9	0.920674
	sub08	Animacy	roi_sphere10	0.916006
	sub08	Animacy	roi_sphere11	0.805974
	sub08	Animacy	roi_sphere12	0.900763
	sub08	Animacy	roi_sphere13	0.953247
	sub08	Animacy	roi_sphere14	0.946926
	sub08	Animacy	roi_sphere15	0.939755
	sub08	Animacy	roi_sphere16	0.910789
	sub08	Animacy	roi_sphere17	0.906701
	sub08	Animacy	roi_sphere18	0.852932
	sub08	Animacy	roi_sphere19	0.828952
	sub08	Animacy	roi_sphere20	0.967177
	sub08	Animacy	roi_sphere21	0.976307
	sub08	Animacy	roi_sphere22	0.833074
	sub08	Animacy	roi_sphere23	0.540941
	sub08	Animacy	roi_sphere24	0.547218
	sub08	Animacy	roi_sphere25	0.640689
	sub08	Animacy	roi_sphere26	0.729527
	sub08	Animacy	roi_sphere27	0.440213
	sub08	Animacy	roi_sphere28	0.121846
	sub08	Animacy	roi_sphere29	0.100646
	sub08	Animacy	roi_sphere30	0.0942975
	sub08	Animacy	roi_sphere31	0.0190415
	sub08	Animacy	roi_sphere32	-0.051968
	sub08	Animacy	roi_sphere33	-0.141164
	sub08	Animacy	roi_sphere34	-0.00823993
	sub08	Animacy	roi_sphere35	0.332472
	sub08	Animacy	roi_sphere36	0.774571
	sub08	Animacy	roi_sphere37	0.738522
	sub08	Animacy	roi_sphere38	0.937136
	sub08	Animacy	roi_sphere39	0.945586
	sub08	Animacy	roi_sphere40	0.401675
	sub08	Action	roi_sphere1	-0.0485818
	sub08	Action	roi_sphere2	-0.0523291
	sub08	Action	roi_sphere3	0.0361762
	sub08	Action	roi_sphere4	0.0897137
	sub08	Action	roi_sphere5	0.0617848
	sub08	Action	roi_sphere6	0.014778
	sub08	Action	roi_sphere7	-0.174904
	sub08	Action	roi_sphere8	-0.186053
	sub08	Action	roi_sphere9	-0.140197
	sub08	Action	roi_sphere10	-0.0892576
	sub08	Action	roi_sphere11	-0.0590534
	sub08	Action	roi_sphere12	-0.0885767
	sub08	Action	roi_sphere13	-0.0839938
	sub08	Action	roi_sphere14	-0.0806907
	sub08	Action	roi_sphere15	-0.00396894
	sub08	Action	roi_sphere16	0.177639
	sub08	Action	roi_sphere17	0.24696
	sub08	Action	roi_sphere18	0.340725
	sub08	Action	roi_sphere19	0.352842
	sub08	Action	roi_sphere20	0.0158064
	sub08	Action	roi_sphere21	0.0159792
	sub08	Action	roi_sphere22	0.370472
	sub08	Action	roi_sphere23	0.650116
	sub08	Action	roi_sphere24	0.456301
	sub08	Action	roi_sphere25	0.362628
	sub08	Action	roi_sphere26	0.439388
	sub08	Action	roi_sphere27	0.627843
	sub08	Action	roi_sphere28	0.71598
	sub08	Action	roi_sphere29	0.767844
	sub08	Action	roi_sphere30	0.758933
	sub08	Action	roi_sphere31	0.779082
	sub08	Action	roi_sphere32	0.818475
	sub08	Action	roi_sphere33	0.76988
	sub08	Action	roi_sphere34	0.548517
	sub08	Action	roi_sphere35	0.346657
	sub08	Action	roi_sphere36	0.239968
	sub08	Action	roi_sphere37	0.301098
	sub08	Action	roi_sphere38	0.126762
	sub08	Action	roi_sphere39	0.0230844
	sub08	Action	roi_sphere40	0.647445
	sub09	Shape	roi_sphere1	-0.0303671
	sub09	Shape	roi_sphere2	-0.0515373
	sub09	Shape	roi_sphere3	0.00360814
	sub09	Shape	roi_sphere4	-0.0136876
	sub09	Shape	roi_sphere5	0.282185
	sub09	Shape	roi_sphere6	0.309663
	sub09	Shape	roi_sphere7	0.233709
	sub09	Shape	roi_sphere8	0.176912
	sub09	Shape	roi_sphere9	0.227927
	sub09	Shape	roi_sphere10	0.441046
	sub09	Shape	roi_sphere11	0.268895
	sub09	Shape	roi_sphere12	0.542555
	sub09	Shape	roi_sphere13	0.545215
	sub09	Shape	roi_sphere14	0.300371
	sub09	Shape	roi_sphere15	0.155669
	sub09	Shape	roi_sphere16	0.154976
	sub09	Shape	roi_sphere17	0.264693
	sub09	Shape	roi_sphere18	0.196386
	sub09	Shape	roi_sphere19	0.232597
	sub09	Shape	roi_sphere20	0.350377
	sub09	Shape	roi_sphere21	0.327222
	sub09	Shape	roi_sphere22	0.588478
	sub09	Shape	roi_sphere23	0.71404
	sub09	Shape	roi_sphere24	0.474849
	sub09	Shape	roi_sphere25	0.219741
	sub09	Shape	roi_sphere26	0.204094
	sub09	Shape	roi_sphere27	0.108358
	sub09	Shape	roi_sphere28	0.0679323
	sub09	Shape	roi_sphere29	0.392692
	sub09	Shape	roi_sphere30	0.55874
	sub09	Shape	roi_sphere31	0.670309
	sub09	Shape	roi_sphere32	0.709432
	sub09	Shape	roi_sphere33	0.656525
	sub09	Shape	roi_sphere34	0.458825
	sub09	Shape	roi_sphere35	0.437658
	sub09	Shape	roi_sphere36	0.63522
	sub09	Shape	roi_sphere37	0.504865
	sub09	Shape	roi_sphere38	0.0936094
	sub09	Shape	roi_sphere39	-0.0810581
	sub09	Shape	roi_sphere40	-0.0701404
	sub09	Animacy	roi_sphere1	0.94906
	sub09	Animacy	roi_sphere2	0.934965
	sub09	Animacy	roi_sphere3	0.907709
	sub09	Animacy	roi_sphere4	0.893797
	sub09	Animacy	roi_sphere5	0.885369
	sub09	Animacy	roi_sphere6	0.742396
	sub09	Animacy	roi_sphere7	0.752721
	sub09	Animacy	roi_sphere8	0.754228
	sub09	Animacy	roi_sphere9	0.778187
	sub09	Animacy	roi_sphere10	0.63771
	sub09	Animacy	roi_sphere11	0.439255
	sub09	Animacy	roi_sphere12	0.516598
	sub09	Animacy	roi_sphere13	0.170291
	sub09	Animacy	roi_sphere14	-0.0408717
	sub09	Animacy	roi_sphere15	-0.119649
	sub09	Animacy	roi_sphere16	0.0387006
	sub09	Animacy	roi_sphere17	0.717622
	sub09	Animacy	roi_sphere18	0.981382
	sub09	Animacy	roi_sphere19	0.978624
	sub09	Animacy	roi_sphere20	0.933972
	sub09	Animacy	roi_sphere21	0.945336
	sub09	Animacy	roi_sphere22	0.757586
	sub09	Animacy	roi_sphere23	0.541165
	sub09	Animacy	roi_sphere24	0.667738
	sub09	Animacy	roi_sphere25	0.734504
	sub09	Animacy	roi_sphere26	0.382566
	sub09	Animacy	roi_sphere27	0.188771
	sub09	Animacy	roi_sphere28	0.106267
	sub09	Animacy	roi_sphere29	0.162184
	sub09	Animacy	roi_sphere30	0.211032
	sub09	Animacy	roi_sphere31	0.356205
	sub09	Animacy	roi_sphere32	0.499672
	sub09	Animacy	roi_sphere33	0.593587
	sub09	Animacy	roi_sphere34	0.782703
	sub09	Animacy	roi_sphere35	0.834256
	sub09	Animacy	roi_sphere36	0.735157
	sub09	Animacy	roi_sphere37	0.70637
	sub09	Animacy	roi_sphere38	0.87477
	sub09	Animacy	roi_sphere39	0.824659
	sub09	Animacy	roi_sphere40	0.881974
	sub09	Action	roi_sphere1	-0.129943
	sub09	Action	roi_sphere2	-0.0289527
	sub09	Action	roi_sphere3	0.00249926
	sub09	Action	roi_sphere4	0.0741802
	sub09	Action	roi_sphere5	0.167592
	sub09	Action	roi_sphere6	0.338145
	sub09	Action	roi_sphere7	0.319537
	sub09	Action	roi_sphere8	0.301902
	sub09	Action	roi_sphere9	0.270224
	sub09	Action	roi_sphere10	0.0443864
	sub09	Action	roi_sphere11	0.0461312
	sub09	Action	roi_sphere12	0.0745481
	sub09	Action	roi_sphere13	0.101552
	sub09	Action	roi_sphere14	0.559122
	sub09	Action	roi_sphere15	0.723261
	sub09	Action	roi_sphere16	0.625397
	sub09	Action	roi_sphere17	0.295358
	sub09	Action	roi_sphere18	-0.00354822
	sub09	Action	roi_sphere19	-0.0312384
	sub09	Action	roi_sphere20	0.0217939
	sub09	Action	roi_sphere21	0.027801
	sub09	Action	roi_sphere22	0.0377001
	sub09	Action	roi_sphere23	0.0218243
	sub09	Action	roi_sphere24	0.246577
	sub09	Action	roi_sphere25	0.393526
	sub09	Action	roi_sphere26	0.404579
	sub09	Action	roi_sphere27	0.517546
	sub09	Action	roi_sphere28	0.668907
	sub09	Action	roi_sphere29	0.715331
	sub09	Action	roi_sphere30	0.467086
	sub09	Action	roi_sphere31	0.313315
	sub09	Action	roi_sphere32	0.20648
	sub09	Action	roi_sphere33	0.0715969
	sub09	Action	roi_sphere34	-0.0496344
	sub09	Action	roi_sphere35	-0.0538152
	sub09	Action	roi_sphere36	-0.112048
	sub09	Action	roi_sphere37	-0.216731
	sub09	Action	roi_sphere38	-0.209503
	sub09	Action	roi_sphere39	-0.167921
	sub09	Action	roi_sphere40	-0.164136
	sub10	Shape	roi_sphere1	0.33659
	sub10	Shape	roi_sphere2	0.369549
	sub10	Shape	roi_sphere3	0.436485
	sub10	Shape	roi_sphere4	0.385036
	sub10	Shape	roi_sphere5	0.20686
	sub10	Shape	roi_sphere6	0.044364
	sub10	Shape	roi_sphere7	0.0850182
	sub10	Shape	roi_sphere8	0.205601
	sub10	Shape	roi_sphere9	0.346354
	sub10	Shape	roi_sphere10	0.317065
	sub10	Shape	roi_sphere11	0.269464
	sub10	Shape	roi_sphere12	0.409389
	sub10	Shape	roi_sphere13	0.337
	sub10	Shape	roi_sphere14	0.146816
	sub10	Shape	roi_sphere15	0.00759589
	sub10	Shape	roi_sphere16	-0.0155211
	sub10	Shape	roi_sphere17	0.185553
	sub10	Shape	roi_sphere18	0.474627
	sub10	Shape	roi_sphere19	0.687315
	sub10	Shape	roi_sphere20	0.68067
	sub10	Shape	roi_sphere21	0.637464
	sub10	Shape	roi_sphere22	0.611076
	sub10	Shape	roi_sphere23	0.290345
	sub10	Shape	roi_sphere24	0.202587
	sub10	Shape	roi_sphere25	0.132467
	sub10	Shape	roi_sphere26	0.181868
	sub10	Shape	roi_sphere27	0.334772
	sub10	Shape	roi_sphere28	0.502238
	sub10	Shape	roi_sphere29	0.458087
	sub10	Shape	roi_sphere30	0.484858
	sub10	Shape	roi_sphere31	0.490464
	sub10	Shape	roi_sphere32	0.346275
	sub10	Shape	roi_sphere33	0.235334
	sub10	Shape	roi_sphere34	0.401831
	sub10	Shape	roi_sphere35	0.267788
	sub10	Shape	roi_sphere36	0.164922
	sub10	Shape	roi_sphere37	0.38408
	sub10	Shape	roi_sphere38	0.597807
	sub10	Shape	roi_sphere39	0.690113
	sub10	Shape	roi_sphere40	0.609974
	sub10	Animacy	roi_sphere1	0.724712
	sub10	Animacy	roi_sphere2	0.55331
	sub10	Animacy	roi_sphere3	0.570992
	sub10	Animacy	roi_sphere4	0.592696
	sub10	Animacy	roi_sphere5	0.719775
	sub10	Animacy	roi_sphere6	0.941727
	sub10	Animacy	roi_sphere7	0.971237
	sub10	Animacy	roi_sphere8	0.755798
	sub10	Animacy	roi_sphere9	0.501577
	sub10	Animacy	roi_sphere10	0.191963
	sub10	Animacy	roi_sphere11	0.218314
	sub10	Animacy	roi_sphere12	0.432172
	sub10	Animacy	roi_sphere13	0.679927
	sub10	Animacy	roi_sphere14	0.53201
	sub10	Animacy	roi_sphere15	0.163399
	sub10	Animacy	roi_sphere16	0.0697089
	sub10	Animacy	roi_sphere17	0.262089
	sub10	Animacy	roi_sphere18	0.702267
	sub10	Animacy	roi_sphere19	0.488142
	sub10	Animacy	roi_sphere20	0.489669
	sub10	Animacy	roi_sphere21	0.429447
	sub10	Animacy	roi_sphere22	0.402207
	sub10	Animacy	roi_sphere23	0.206331
	sub10	Animacy	roi_sphere24	0.656463
	sub10	Animacy	roi_sphere25	0.741595
	sub10	Animacy	roi_sphere26	0.724967
	sub10	Animacy	roi_sphere27	0.811365
	sub10	Animacy	roi_sphere28	0.734632
	sub10	Animacy	roi_sphere29	0.787546
	sub10	Animacy	roi_sphere30	0.822281
	sub10	Animacy	roi_sphere31	0.703032
	sub10	Animacy	roi_sphere32	0.855937
	sub10	Animacy	roi_sphere33	0.933306
	sub10	Animacy	roi_sphere34	0.844639
	sub10	Animacy	roi_sphere35	0.4921
	sub10	Animacy	roi_sphere36	0.0087103
	sub10	Animacy	roi_sphere37	0.0894484
	sub10	Animacy	roi_sphere38	0.204925
	sub10	Animacy	roi_sphere39	0.188146
	sub10	Animacy	roi_sphere40	0.0936753
	sub10	Action	roi_sphere1	0.0897364
	sub10	Action	roi_sphere2	0.186937
	sub10	Action	roi_sphere3	0.1875
	sub10	Action	roi_sphere4	0.178621
	sub10	Action	roi_sphere5	0.0630384
	sub10	Action	roi_sphere6	-0.0872009
	sub10	Action	roi_sphere7	-0.0602568
	sub10	Action	roi_sphere8	0.0352772
	sub10	Action	roi_sphere9	0.0994743
	sub10	Action	roi_sphere10	0.252786
	sub10	Action	roi_sphere11	0.189625
	sub10	Action	roi_sphere12	0.262674
	sub10	Action	roi_sphere13	0.366435
	sub10	Action	roi_sphere14	0.529394
	sub10	Action	roi_sphere15	0.656064
	sub10	Action	roi_sphere16	0.641935
	sub10	Action	roi_sphere17	0.574348
	sub10	Action	roi_sphere18	0.207957
	sub10	Action	roi_sphere19	0.0543262
	sub10	Action	roi_sphere20	0.123193
	sub10	Action	roi_sphere21	0.242586
	sub10	Action	roi_sphere22	0.287364
	sub10	Action	roi_sphere23	0.369866
	sub10	Action	roi_sphere24	0.432471
	sub10	Action	roi_sphere25	0.248593
	sub10	Action	roi_sphere26	0.188085
	sub10	Action	roi_sphere27	0.186781
	sub10	Action	roi_sphere28	0.170637
	sub10	Action	roi_sphere29	0.178507
	sub10	Action	roi_sphere30	0.0886255
	sub10	Action	roi_sphere31	0.238525
	sub10	Action	roi_sphere32	0.230416
	sub10	Action	roi_sphere33	0.116043
	sub10	Action	roi_sphere34	0.0258281
	sub10	Action	roi_sphere35	0.0444101
	sub10	Action	roi_sphere36	-0.0473323
	sub10	Action	roi_sphere37	-0.0795902
	sub10	Action	roi_sphere38	-0.014242
	sub10	Action	roi_sphere39	0.0630128
	sub10	Action	roi_sphere40	0.15432
	sub11	Shape	roi_sphere1	0.330503
	sub11	Shape	roi_sphere2	0.134903
	sub11	Shape	roi_sphere3	0.0195043
	sub11	Shape	roi_sphere4	-0.0561538
	sub11	Shape	roi_sphere5	-0.0960525
	sub11	Shape	roi_sphere6	-0.00318307
	sub11	Shape	roi_sphere7	-0.101418
	sub11	Shape	roi_sphere8	-0.0669738
	sub11	Shape	roi_sphere9	0.340356
	sub11	Shape	roi_sphere10	0.590065
	sub11	Shape	roi_sphere11	0.639305
	sub11	Shape	roi_sphere12	0.385265
	sub11	Shape	roi_sphere13	0.115639
	sub11	Shape	roi_sphere14	0.106085
	sub11	Shape	roi_sphere15	-0.0158172
	sub11	Shape	roi_sphere16	-0.0249609
	sub11	Shape	roi_sphere17	0.0852897
	sub11	Shape	roi_sphere18	0.0124118
	sub11	Shape	roi_sphere19	-0.0145863
	sub11	Shape	roi_sphere20	-0.0233704
	sub11	Shape	roi_sphere21	0.0696128
	sub11	Shape	roi_sphere22	0.0701294
	sub11	Shape	roi_sphere23	0.0173069
	sub11	Shape	roi_sphere24	-0.00591824
	sub11	Shape	roi_sphere25	-0.0335122
	sub11	Shape	roi_sphere26	0.157305
	sub11	Shape	roi_sphere27	0.201451
	sub11	Shape	roi_sphere28	0.213891
	sub11	Shape	roi_sphere29	0.440478
	sub11	Shape	roi_sphere30	0.549068
	sub11	Shape	roi_sphere31	0.532039
	sub11	Shape	roi_sphere32	0.328552
	sub11	Shape	roi_sphere33	0.110931
	sub11	Shape	roi_sphere34	-0.0671469
	sub11	Shape	roi_sphere35	-0.0864495
	sub11	Shape	roi_sphere36	0.159896
	sub11	Shape	roi_sphere37	-0.0515182
	sub11	Shape	roi_sphere38	-0.07512
	sub11	Shape	roi_sphere39	0.169344
	sub11	Shape	roi_sphere40	0.418634
	sub11	Animacy	roi_sphere1	0.901535
	sub11	Animacy	roi_sphere2	0.955467
	sub11	Animacy	roi_sphere3	0.973486
	sub11	Animacy	roi_sphere4	0.922685
	sub11	Animacy	roi_sphere5	0.943759
	sub11	Animacy	roi_sphere6	0.987087
	sub11	Animacy	roi_sphere7	0.791834
	sub11	Animacy	roi_sphere8	0.600827
	sub11	Animacy	roi_sphere9	0.899656
	sub11	Animacy	roi_sphere10	0.730571
	sub11	Animacy	roi_sphere11	0.677045
	sub11	Animacy	roi_sphere12	0.813674
	sub11	Animacy	roi_sphere13	0.660525
	sub11	Animacy	roi_sphere14	0.289358
	sub11	Animacy	roi_sphere15	-0.129296
	sub11	Animacy	roi_sphere16	0.0148151
	sub11	Animacy	roi_sphere17	0.865886
	sub11	Animacy	roi_sphere18	0.980472
	sub11	Animacy	roi_sphere19	0.973629
	sub11	Animacy	roi_sphere20	0.954128
	sub11	Animacy	roi_sphere21	0.94812
	sub11	Animacy	roi_sphere22	0.742928
	sub11	Animacy	roi_sphere23	0.631653
	sub11	Animacy	roi_sphere24	0.550004
	sub11	Animacy	roi_sphere25	0.39611
	sub11	Animacy	roi_sphere26	0.347801
	sub11	Animacy	roi_sphere27	0.0838778
	sub11	Animacy	roi_sphere28	0.153669
	sub11	Animacy	roi_sphere29	0.524735
	sub11	Animacy	roi_sphere30	0.752396
	sub11	Animacy	roi_sphere31	0.790979
	sub11	Animacy	roi_sphere32	0.930904
	sub11	Animacy	roi_sphere33	0.888109
	sub11	Animacy	roi_sphere34	0.30742
	sub11	Animacy	roi_sphere35	0.1723
	sub11	Animacy	roi_sphere36	0.0593833
	sub11	Animacy	roi_sphere37	-0.224929
	sub11	Animacy	roi_sphere38	-0.0786486
	sub11	Animacy	roi_sphere39	0.607938
	sub11	Animacy	roi_sphere40	0.812792
	sub11	Action	roi_sphere1	-0.160966
	sub11	Action	roi_sphere2	-0.0944102
	sub11	Action	roi_sphere3	-0.0135718
	sub11	Action	roi_sphere4	0.0651707
	sub11	Action	roi_sphere5	-0.0047414
	sub11	Action	roi_sphere6	-0.090469
	sub11	Action	roi_sphere7	-0.162712
	sub11	Action	roi_sphere8	-0.163579
	sub11	Action	roi_sphere9	-0.0997876
	sub11	Action	roi_sphere10	-0.119461
	sub11	Action	roi_sphere11	-0.0126692
	sub11	Action	roi_sphere12	0.272391
	sub11	Action	roi_sphere13	0.390245
	sub11	Action	roi_sphere14	0.705725
	sub11	Action	roi_sphere15	0.842703
	sub11	Action	roi_sphere16	0.766628
	sub11	Action	roi_sphere17	0.141069
	sub11	Action	roi_sphere18	-0.131299
	sub11	Action	roi_sphere19	-0.137668
	sub11	Action	roi_sphere20	-0.124734
	sub11	Action	roi_sphere21	0.115507
	sub11	Action	roi_sphere22	0.361446
	sub11	Action	roi_sphere23	0.342005
	sub11	Action	roi_sphere24	0.374076
	sub11	Action	roi_sphere25	0.385046
	sub11	Action	roi_sphere26	0.675517
	sub11	Action	roi_sphere27	0.821102
	sub11	Action	roi_sphere28	0.769259
	sub11	Action	roi_sphere29	0.456346
	sub11	Action	roi_sphere30	0.157039
	sub11	Action	roi_sphere31	0.100594
	sub11	Action	roi_sphere32	0.0138745
	sub11	Action	roi_sphere33	0.17427
	sub11	Action	roi_sphere34	0.424432
	sub11	Action	roi_sphere35	0.0380882
	sub11	Action	roi_sphere36	0.221923
	sub11	Action	roi_sphere37	0.337713
	sub11	Action	roi_sphere38	0.316998
	sub11	Action	roi_sphere39	0.2495
	sub11	Action	roi_sphere40	0.055937
	sub12	Shape	roi_sphere1	-0.036494
	sub12	Shape	roi_sphere2	-0.0943905
	sub12	Shape	roi_sphere3	-0.00180746
	sub12	Shape	roi_sphere4	0.0940042
	sub12	Shape	roi_sphere5	0.205319
	sub12	Shape	roi_sphere6	0.100662
	sub12	Shape	roi_sphere7	-0.0618528
	sub12	Shape	roi_sphere8	-0.145536
	sub12	Shape	roi_sphere9	-0.111585
	sub12	Shape	roi_sphere10	0.108162
	sub12	Shape	roi_sphere11	0.311651
	sub12	Shape	roi_sphere12	0.524977
	sub12	Shape	roi_sphere13	0.451642
	sub12	Shape	roi_sphere14	0.333967
	sub12	Shape	roi_sphere15	0.538368
	sub12	Shape	roi_sphere16	0.640184
	sub12	Shape	roi_sphere17	0.66496
	sub12	Shape	roi_sphere18	0.43564
	sub12	Shape	roi_sphere19	0.140055
	sub12	Shape	roi_sphere20	0.110641
	sub12	Shape	roi_sphere21	0.17132
	sub12	Shape	roi_sphere22	0.235473
	sub12	Shape	roi_sphere23	0.301756
	sub12	Shape	roi_sphere24	0.262863
	sub12	Shape	roi_sphere25	-0.0205002
	sub12	Shape	roi_sphere26	-0.0424703
	sub12	Shape	roi_sphere27	-0.00476195
	sub12	Shape	roi_sphere28	0.0886769
	sub12	Shape	roi_sphere29	0.401514
	sub12	Shape	roi_sphere30	0.649446
	sub12	Shape	roi_sphere31	0.717168
	sub12	Shape	roi_sphere32	0.660912
	sub12	Shape	roi_sphere33	0.579575
	sub12	Shape	roi_sphere34	0.517778
	sub12	Shape	roi_sphere35	0.482184
	sub12	Shape	roi_sphere36	0.240067
	sub12	Shape	roi_sphere37	0.0383531
	sub12	Shape	roi_sphere38	0.00245094
	sub12	Shape	roi_sphere39	0.0749026
	sub12	Shape	roi_sphere40	0.181697
	sub12	Animacy	roi_sphere1	0.696126
	sub12	Animacy	roi_sphere2	0.80091
	sub12	Animacy	roi_sphere3	0.955423
	sub12	Animacy	roi_sphere4	0.990292
	sub12	Animacy	roi_sphere5	0.953957
	sub12	Animacy	roi_sphere6	0.87691
	sub12	Animacy	roi_sphere7	0.603282
	sub12	Animacy	roi_sphere8	0.392392
	sub12	Animacy	roi_sphere9	0.353355
	sub12	Animacy	roi_sphere10	0.289946
	sub12	Animacy	roi_sphere11	0.190455
	sub12	Animacy	roi_sphere12	0.170036
	sub12	Animacy	roi_sphere13	0.214739
	sub12	Animacy	roi_sphere14	0.274893
	sub12	Animacy	roi_sphere15	0.278167
	sub12	Animacy	roi_sphere16	0.405458
	sub12	Animacy	roi_sphere17	0.458393
	sub12	Animacy	roi_sphere18	0.654143
	sub12	Animacy	roi_sphere19	0.530815
	sub12	Animacy	roi_sphere20	0.631655
	sub12	Animacy	roi_sphere21	0.939078
	sub12	Animacy	roi_sphere22	0.967806
	sub12	Animacy	roi_sphere23	0.927098
	sub12	Animacy	roi_sphere24	0.339305
	sub12	Animacy	roi_sphere25	-0.189961
	sub12	Animacy	roi_sphere26	-0.204502
	sub12	Animacy	roi_sphere27	-0.0932118
	sub12	Animacy	roi_sphere28	-0.0119868
	sub12	Animacy	roi_sphere29	0.368302
	sub12	Animacy	roi_sphere30	0.655953
	sub12	Animacy	roi_sphere31	0.585567
	sub12	Animacy	roi_sphere32	0.675573
	sub12	Animacy	roi_sphere33	0.786152
	sub12	Animacy	roi_sphere34	0.836909
	sub12	Animacy	roi_sphere35	0.827462
	sub12	Animacy	roi_sphere36	0.941457
	sub12	Animacy	roi_sphere37	0.919712
	sub12	Animacy	roi_sphere38	0.874872
	sub12	Animacy	roi_sphere39	0.911543
	sub12	Animacy	roi_sphere40	0.978378
	sub12	Action	roi_sphere1	-0.248024
	sub12	Action	roi_sphere2	-0.151918
	sub12	Action	roi_sphere3	-0.111325
	sub12	Action	roi_sphere4	-0.0778505
	sub12	Action	roi_sphere5	-0.0638769
	sub12	Action	roi_sphere6	-0.115229
	sub12	Action	roi_sphere7	-0.140907
	sub12	Action	roi_sphere8	-0.128782
	sub12	Action	roi_sphere9	-0.0944596
	sub12	Action	roi_sphere10	-0.160751
	sub12	Action	roi_sphere11	-0.148893
	sub12	Action	roi_sphere12	-0.181674
	sub12	Action	roi_sphere13	-0.163916
	sub12	Action	roi_sphere14	0.0147597
	sub12	Action	roi_sphere15	0.0554356
	sub12	Action	roi_sphere16	0.0444265
	sub12	Action	roi_sphere17	0.00299667
	sub12	Action	roi_sphere18	0.0675047
	sub12	Action	roi_sphere19	0.522325
	sub12	Action	roi_sphere20	0.554792
	sub12	Action	roi_sphere21	0.15706
	sub12	Action	roi_sphere22	0.0144117
	sub12	Action	roi_sphere23	0.113677
	sub12	Action	roi_sphere24	0.752694
	sub12	Action	roi_sphere25	0.846264
	sub12	Action	roi_sphere26	0.841328
	sub12	Action	roi_sphere27	0.799946
	sub12	Action	roi_sphere28	0.745115
	sub12	Action	roi_sphere29	0.562029
	sub12	Action	roi_sphere30	0.133024
	sub12	Action	roi_sphere31	0.0153418
	sub12	Action	roi_sphere32	0.0328568
	sub12	Action	roi_sphere33	0.00861399
	sub12	Action	roi_sphere34	0.0297374
	sub12	Action	roi_sphere35	0.107126
	sub12	Action	roi_sphere36	0.0341098
	sub12	Action	roi_sphere37	-0.0528741
	sub12	Action	roi_sphere38	-0.0795552
	sub12	Action	roi_sphere39	-0.0438912
	sub12	Action	roi_sphere40	-0.0543971
	sub13	Shape	roi_sphere1	0.108264
	sub13	Shape	roi_sphere2	-0.035697
	sub13	Shape	roi_sphere3	-0.114086
	sub13	Shape	roi_sphere4	-0.0894611
	sub13	Shape	roi_sphere5	-0.0950828
	sub13	Shape	roi_sphere6	-0.0133467
	sub13	Shape	roi_sphere7	0.0529227
	sub13	Shape	roi_sphere8	0.0466313
	sub13	Shape	roi_sphere9	0.0494572
	sub13	Shape	roi_sphere10	0.0644427
	sub13	Shape	roi_sphere11	0.159734
	sub13	Shape	roi_sphere12	0.359843
	sub13	Shape	roi_sphere13	0.591156
	sub13	Shape	roi_sphere14	0.56084
	sub13	Shape	roi_sphere15	0.359361
	sub13	Shape	roi_sphere16	0.396112
	sub13	Shape	roi_sphere17	0.396953
	sub13	Shape	roi_sphere18	0.622596
	sub13	Shape	roi_sphere19	0.717435
	sub13	Shape	roi_sphere20	0.636966
	sub13	Shape	roi_sphere21	0.499146
	sub13	Shape	roi_sphere22	0.601952
	sub13	Shape	roi_sphere23	0.644211
	sub13	Shape	roi_sphere24	0.545782
	sub13	Shape	roi_sphere25	0.60392
	sub13	Shape	roi_sphere26	0.577545
	sub13	Shape	roi_sphere27	0.533915
	sub13	Shape	roi_sphere28	0.561764
	sub13	Shape	roi_sphere29	0.60723
	sub13	Shape	roi_sphere30	0.505012
	sub13	Shape	roi_sphere31	0.460947
	sub13	Shape	roi_sphere32	0.272106
	sub13	Shape	roi_sphere33	-0.0942647
	sub13	Shape	roi_sphere34	-0.0809975
	sub13	Shape	roi_sphere35	0.0596756
	sub13	Shape	roi_sphere36	0.120974
	sub13	Shape	roi_sphere37	0.314973
	sub13	Shape	roi_sphere38	0.231555
	sub13	Shape	roi_sphere39	0.221368
	sub13	Shape	roi_sphere40	0.220274
	sub13	Animacy	roi_sphere1	0.963306
	sub13	Animacy	roi_sphere2	0.887677
	sub13	Animacy	roi_sphere3	0.803503
	sub13	Animacy	roi_sphere4	0.869758
	sub13	Animacy	roi_sphere5	0.861521
	sub13	Animacy	roi_sphere6	0.895392
	sub13	Animacy	roi_sphere7	0.995492
	sub13	Animacy	roi_sphere8	0.996811
	sub13	Animacy	roi_sphere9	0.995951
	sub13	Animacy	roi_sphere10	0.99649
	sub13	Animacy	roi_sphere11	0.988259
	sub13	Animacy	roi_sphere12	0.916125
	sub13	Animacy	roi_sphere13	0.718341
	sub13	Animacy	roi_sphere14	0.713511
	sub13	Animacy	roi_sphere15	0.77614
	sub13	Animacy	roi_sphere16	0.770999
	sub13	Animacy	roi_sphere17	0.898437
	sub13	Animacy	roi_sphere18	0.710885
	sub13	Animacy	roi_sphere19	0.557796
	sub13	Animacy	roi_sphere20	0.689472
	sub13	Animacy	roi_sphere21	0.84762
	sub13	Animacy	roi_sphere22	0.747184
	sub13	Animacy	roi_sphere23	0.551508
	sub13	Animacy	roi_sphere24	0.344409
	sub13	Animacy	roi_sphere25	0.429444
	sub13	Animacy	roi_sphere26	0.60996
	sub13	Animacy	roi_sphere27	0.704448
	sub13	Animacy	roi_sphere28	0.706985
	sub13	Animacy	roi_sphere29	0.742405
	sub13	Animacy	roi_sphere30	0.761855
	sub13	Animacy	roi_sphere31	0.612437
	sub13	Animacy	roi_sphere32	0.561387
	sub13	Animacy	roi_sphere33	0.642837
	sub13	Animacy	roi_sphere34	0.773452
	sub13	Animacy	roi_sphere35	0.809587
	sub13	Animacy	roi_sphere36	0.413219
	sub13	Animacy	roi_sphere37	0.623716
	sub13	Animacy	roi_sphere38	0.775112
	sub13	Animacy	roi_sphere39	0.779943
	sub13	Animacy	roi_sphere40	0.482108
	sub13	Action	roi_sphere1	0.0222028
	sub13	Action	roi_sphere2	0.147624
	sub13	Action	roi_sphere3	0.180408
	sub13	Action	roi_sphere4	0.0924449
	sub13	Action	roi_sphere5	0.0349612
	sub13	Action	roi_sphere6	0.0238324
	sub13	Action	roi_sphere7	-0.0723834
	sub13	Action	roi_sphere8	-0.0679199
	sub13	Action	roi_sphere9	-0.0504439
	sub13	Action	roi_sphere10	-0.0527016
	sub13	Action	roi_sphere11	-0.0324561
	sub13	Action	roi_sphere12	-0.0145507
	sub13	Action	roi_sphere13	-0.0378681
	sub13	Action	roi_sphere14	-0.0149051
	sub13	Action	roi_sphere15	0.0735074
	sub13	Action	roi_sphere16	0.14595
	sub13	Action	roi_sphere17	-0.0337662
	sub13	Action	roi_sphere18	-0.068108
	sub13	Action	roi_sphere19	-0.0728849
	sub13	Action	roi_sphere20	-0.0396857
	sub13	Action	roi_sphere21	-0.0518914
	sub13	Action	roi_sphere22	-0.0687756
	sub13	Action	roi_sphere23	0.133418
	sub13	Action	roi_sphere24	0.432238
	sub13	Action	roi_sphere25	0.405552
	sub13	Action	roi_sphere26	0.224321
	sub13	Action	roi_sphere27	0.176376
	sub13	Action	roi_sphere28	0.188539
	sub13	Action	roi_sphere29	0.104822
	sub13	Action	roi_sphere30	0.0441841
	sub13	Action	roi_sphere31	0.170352
	sub13	Action	roi_sphere32	0.550754
	sub13	Action	roi_sphere33	0.388092
	sub13	Action	roi_sphere34	0.206775
	sub13	Action	roi_sphere35	0.0656758
	sub13	Action	roi_sphere36	0.00497829
	sub13	Action	roi_sphere37	-0.0470069
	sub13	Action	roi_sphere38	-0.0718595
	sub13	Action	roi_sphere39	-0.0577139
	sub13	Action	roi_sphere40	0.00517721
	sub14	Shape	roi_sphere1	0.180454
	sub14	Shape	roi_sphere2	0.0198185
	sub14	Shape	roi_sphere3	0.00374376
	sub14	Shape	roi_sphere4	0.039124
	sub14	Shape	roi_sphere5	-0.059561
	sub14	Shape	roi_sphere6	-0.120934
	sub14	Shape	roi_sphere7	0.0169208
	sub14	Shape	roi_sphere8	0.0613107
	sub14	Shape	roi_sphere9	0.170849
	sub14	Shape	roi_sphere10	0.218405
	sub14	Shape	roi_sphere11	0.293838
	sub14	Shape	roi_sphere12	0.389696
	sub14	Shape	roi_sphere13	0.487518
	sub14	Shape	roi_sphere14	0.517852
	sub14	Shape	roi_sphere15	0.383504
	sub14	Shape	roi_sphere16	0.277237
	sub14	Shape	roi_sphere17	0.382272
	sub14	Shape	roi_sphere18	0.31806
	sub14	Shape	roi_sphere19	0.349488
	sub14	Shape	roi_sphere20	0.352193
	sub14	Shape	roi_sphere21	0.295968
	sub14	Shape	roi_sphere22	0.244298
	sub14	Shape	roi_sphere23	0.191876
	sub14	Shape	roi_sphere24	0.100134
	sub14	Shape	roi_sphere25	0.0372741
	sub14	Shape	roi_sphere26	0.110564
	sub14	Shape	roi_sphere27	0.236484
	sub14	Shape	roi_sphere28	0.284614
	sub14	Shape	roi_sphere29	0.308059
	sub14	Shape	roi_sphere30	0.289084
	sub14	Shape	roi_sphere31	0.266039
	sub14	Shape	roi_sphere32	0.26098
	sub14	Shape	roi_sphere33	0.236921
	sub14	Shape	roi_sphere34	0.0953501
	sub14	Shape	roi_sphere35	-0.0720481
	sub14	Shape	roi_sphere36	0.0653577
	sub14	Shape	roi_sphere37	0.113858
	sub14	Shape	roi_sphere38	0.0904952
	sub14	Shape	roi_sphere39	0.0806349
	sub14	Shape	roi_sphere40	0.103784
	sub14	Animacy	roi_sphere1	0.765133
	sub14	Animacy	roi_sphere2	0.656187
	sub14	Animacy	roi_sphere3	0.844077
	sub14	Animacy	roi_sphere4	0.895832
	sub14	Animacy	roi_sphere5	0.831447
	sub14	Animacy	roi_sphere6	0.708808
	sub14	Animacy	roi_sphere7	0.707473
	sub14	Animacy	roi_sphere8	0.797384
	sub14	Animacy	roi_sphere9	0.763501
	sub14	Animacy	roi_sphere10	0.424078
	sub14	Animacy	roi_sphere11	0.585114
	sub14	Animacy	roi_sphere12	0.837376
	sub14	Animacy	roi_sphere13	0.743407
	sub14	Animacy	roi_sphere14	0.634338
	sub14	Animacy	roi_sphere15	0.660429
	sub14	Animacy	roi_sphere16	0.471855
	sub14	Animacy	roi_sphere17	0.356293
	sub14	Animacy	roi_sphere18	0.0568206
	sub14	Animacy	roi_sphere19	0.000448917
	sub14	Animacy	roi_sphere20	0.0445271
	sub14	Animacy	roi_sphere21	0.0972359
	sub14	Animacy	roi_sphere22	0.0476477
	sub14	Animacy	roi_sphere23	-0.0178822
	sub14	Animacy	roi_sphere24	-0.0119783
	sub14	Animacy	roi_sphere25	-0.0298912
	sub14	Animacy	roi_sphere26	0.20323
	sub14	Animacy	roi_sphere27	0.535878
	sub14	Animacy	roi_sphere28	0.313044
	sub14	Animacy	roi_sphere29	0.178477
	sub14	Animacy	roi_sphere30	0.305643
	sub14	Animacy	roi_sphere31	0.468998
	sub14	Animacy	roi_sphere32	0.393437
	sub14	Animacy	roi_sphere33	0.329163
	sub14	Animacy	roi_sphere34	0.384797
	sub14	Animacy	roi_sphere35	0.897315
	sub14	Animacy	roi_sphere36	0.903457
	sub14	Animacy	roi_sphere37	0.969049
	sub14	Animacy	roi_sphere38	0.995202
	sub14	Animacy	roi_sphere39	0.998547
	sub14	Animacy	roi_sphere40	0.933804
	sub14	Action	roi_sphere1	0.185731
	sub14	Action	roi_sphere2	0.301754
	sub14	Action	roi_sphere3	0.182048
	sub14	Action	roi_sphere4	0.105786
	sub14	Action	roi_sphere5	0.142096
	sub14	Action	roi_sphere6	0.204784
	sub14	Action	roi_sphere7	0.372759
	sub14	Action	roi_sphere8	0.298488
	sub14	Action	roi_sphere9	0.437266
	sub14	Action	roi_sphere10	0.675551
	sub14	Action	roi_sphere11	0.557977
	sub14	Action	roi_sphere12	0.186019
	sub14	Action	roi_sphere13	0.159386
	sub14	Action	roi_sphere14	0.237711
	sub14	Action	roi_sphere15	0.159582
	sub14	Action	roi_sphere16	-0.1604
	sub14	Action	roi_sphere17	0.283636
	sub14	Action	roi_sphere18	0.452474
	sub14	Action	roi_sphere19	0.38674
	sub14	Action	roi_sphere20	0.395188
	sub14	Action	roi_sphere21	0.488251
	sub14	Action	roi_sphere22	0.614458
	sub14	Action	roi_sphere23	0.693446
	sub14	Action	roi_sphere24	0.714728
	sub14	Action	roi_sphere25	0.719654
	sub14	Action	roi_sphere26	0.759643
	sub14	Action	roi_sphere27	0.616036
	sub14	Action	roi_sphere28	0.690654
	sub14	Action	roi_sphere29	0.571853
	sub14	Action	roi_sphere30	0.128674
	sub14	Action	roi_sphere31	0.0516522
	sub14	Action	roi_sphere32	0.0252548
	sub14	Action	roi_sphere33	0.11908
	sub14	Action	roi_sphere34	0.359708
	sub14	Action	roi_sphere35	0.0210879
	sub14	Action	roi_sphere36	-0.0665702
	sub14	Action	roi_sphere37	-0.0429184
	sub14	Action	roi_sphere38	-0.0494576
	sub14	Action	roi_sphere39	-0.0754341
	sub14	Action	roi_sphere40	-0.179976
	sub16	Shape	roi_sphere1	0.163224
	sub16	Shape	roi_sphere2	0.113372
	sub16	Shape	roi_sphere3	0.152606
	sub16	Shape	roi_sphere4	-0.0676558
	sub16	Shape	roi_sphere5	-0.129817
	sub16	Shape	roi_sphere6	-0.0470849
	sub16	Shape	roi_sphere7	0.0448293
	sub16	Shape	roi_sphere8	0.0612302
	sub16	Shape	roi_sphere9	0.159593
	sub16	Shape	roi_sphere10	0.260448
	sub16	Shape	roi_sphere11	0.255194
	sub16	Shape	roi_sphere12	0.470993
	sub16	Shape	roi_sphere13	0.269452
	sub16	Shape	roi_sphere14	0.197167
	sub16	Shape	roi_sphere15	-0.0262318
	sub16	Shape	roi_sphere16	-0.143532
	sub16	Shape	roi_sphere17	-0.176801
	sub16	Shape	roi_sphere18	0.00380246
	sub16	Shape	roi_sphere19	0.205241
	sub16	Shape	roi_sphere20	0.25381
	sub16	Shape	roi_sphere21	0.208374
	sub16	Shape	roi_sphere22	0.212885
	sub16	Shape	roi_sphere23	0.027024
	sub16	Shape	roi_sphere24	0.0296933
	sub16	Shape	roi_sphere25	0.0813971
	sub16	Shape	roi_sphere26	0.228371
	sub16	Shape	roi_sphere27	0.214251
	sub16	Shape	roi_sphere28	0.138175
	sub16	Shape	roi_sphere29	0.135639
	sub16	Shape	roi_sphere30	0.17802
	sub16	Shape	roi_sphere31	0.127639
	sub16	Shape	roi_sphere32	0.0747654
	sub16	Shape	roi_sphere33	-0.0120683
	sub16	Shape	roi_sphere34	-0.146711
	sub16	Shape	roi_sphere35	-0.1083
	sub16	Shape	roi_sphere36	-0.0261471
	sub16	Shape	roi_sphere37	0.052575
	sub16	Shape	roi_sphere38	0.152048
	sub16	Shape	roi_sphere39	0.11592
	sub16	Shape	roi_sphere40	0.156538
	sub16	Animacy	roi_sphere1	0.785169
	sub16	Animacy	roi_sphere2	0.552728
	sub16	Animacy	roi_sphere3	0.411701
	sub16	Animacy	roi_sphere4	0.306318
	sub16	Animacy	roi_sphere5	0.935598
	sub16	Animacy	roi_sphere6	0.959163
	sub16	Animacy	roi_sphere7	0.985052
	sub16	Animacy	roi_sphere8	0.989006
	sub16	Animacy	roi_sphere9	0.932079
	sub16	Animacy	roi_sphere10	0.279444
	sub16	Animacy	roi_sphere11	0.222857
	sub16	Animacy	roi_sphere12	0.72578
	sub16	Animacy	roi_sphere13	0.945762
	sub16	Animacy	roi_sphere14	0.904558
	sub16	Animacy	roi_sphere15	0.752081
	sub16	Animacy	roi_sphere16	0.488366
	sub16	Animacy	roi_sphere17	0.607397
	sub16	Animacy	roi_sphere18	0.880969
	sub16	Animacy	roi_sphere19	0.950775
	sub16	Animacy	roi_sphere20	0.844575
	sub16	Animacy	roi_sphere21	0.733296
	sub16	Animacy	roi_sphere22	0.346869
	sub16	Animacy	roi_sphere23	-0.0140507
	sub16	Animacy	roi_sphere24	-0.0154703
	sub16	Animacy	roi_sphere25	0.0764278
	sub16	Animacy	roi_sphere26	0.439368
	sub16	Animacy	roi_sphere27	0.700056
	sub16	Animacy	roi_sphere28	0.925178
	sub16	Animacy	roi_sphere29	0.80082
	sub16	Animacy	roi_sphere30	0.721448
	sub16	Animacy	roi_sphere31	0.286417
	sub16	Animacy	roi_sphere32	0.406026
	sub16	Animacy	roi_sphere33	0.134746
	sub16	Animacy	roi_sphere34	-0.0345387
	sub16	Animacy	roi_sphere35	0.322939
	sub16	Animacy	roi_sphere36	0.540526
	sub16	Animacy	roi_sphere37	0.505924
	sub16	Animacy	roi_sphere38	0.554717
	sub16	Animacy	roi_sphere39	0.595903
	sub16	Animacy	roi_sphere40	0.464672
	sub16	Action	roi_sphere1	0.0709861
	sub16	Action	roi_sphere2	0.332721
	sub16	Action	roi_sphere3	0.417936
	sub16	Action	roi_sphere4	0.525132
	sub16	Action	roi_sphere5	0.0747642
	sub16	Action	roi_sphere6	-0.0100031
	sub16	Action	roi_sphere7	-0.0536911
	sub16	Action	roi_sphere8	-0.0760096
	sub16	Action	roi_sphere9	0.0593476
	sub16	Action	roi_sphere10	0.752596
	sub16	Action	roi_sphere11	0.763657
	sub16	Action	roi_sphere12	0.281716
	sub16	Action	roi_sphere13	0.025088
	sub16	Action	roi_sphere14	0.12972
	sub16	Action	roi_sphere15	0.242182
	sub16	Action	roi_sphere16	0.225208
	sub16	Action	roi_sphere17	0.0903606
	sub16	Action	roi_sphere18	0.0748476
	sub16	Action	roi_sphere19	0.0637182
	sub16	Action	roi_sphere20	0.300076
	sub16	Action	roi_sphere21	0.500093
	sub16	Action	roi_sphere22	0.630209
	sub16	Action	roi_sphere23	0.706179
	sub16	Action	roi_sphere24	0.705627
	sub16	Action	roi_sphere25	0.644545
	sub16	Action	roi_sphere26	0.392532
	sub16	Action	roi_sphere27	0.265686
	sub16	Action	roi_sphere28	0.158402
	sub16	Action	roi_sphere29	0.21979
	sub16	Action	roi_sphere30	0.110949
	sub16	Action	roi_sphere31	0.136029
	sub16	Action	roi_sphere32	0.272073
	sub16	Action	roi_sphere33	0.48531
	sub16	Action	roi_sphere34	0.742812
	sub16	Action	roi_sphere35	0.579496
	sub16	Action	roi_sphere36	-0.217322
	sub16	Action	roi_sphere37	-0.177976
	sub16	Action	roi_sphere38	-0.101051
	sub16	Action	roi_sphere39	-0.161385
	sub16	Action	roi_sphere40	-0.0459475
	sub17	Shape	roi_sphere1	-0.233296
	sub17	Shape	roi_sphere2	-0.206039
	sub17	Shape	roi_sphere3	-0.130842
	sub17	Shape	roi_sphere4	-0.168891
	sub17	Shape	roi_sphere5	-0.103899
	sub17	Shape	roi_sphere6	-0.0381818
	sub17	Shape	roi_sphere7	0.00815735
	sub17	Shape	roi_sphere8	0.0420593
	sub17	Shape	roi_sphere9	0.108167
	sub17	Shape	roi_sphere10	0.222458
	sub17	Shape	roi_sphere11	0.307838
	sub17	Shape	roi_sphere12	0.320156
	sub17	Shape	roi_sphere13	0.207017
	sub17	Shape	roi_sphere14	0.0875079
	sub17	Shape	roi_sphere15	0.175801
	sub17	Shape	roi_sphere16	0.174458
	sub17	Shape	roi_sphere17	0.184802
	sub17	Shape	roi_sphere18	0.183118
	sub17	Shape	roi_sphere19	0.195227
	sub17	Shape	roi_sphere20	0.386226
	sub17	Shape	roi_sphere21	0.328005
	sub17	Shape	roi_sphere22	0.156983
	sub17	Shape	roi_sphere23	0.321236
	sub17	Shape	roi_sphere24	0.195832
	sub17	Shape	roi_sphere25	0.198754
	sub17	Shape	roi_sphere26	0.186485
	sub17	Shape	roi_sphere27	0.0909615
	sub17	Shape	roi_sphere28	0.386296
	sub17	Shape	roi_sphere29	0.675833
	sub17	Shape	roi_sphere30	0.81143
	sub17	Shape	roi_sphere31	0.608016
	sub17	Shape	roi_sphere32	0.470874
	sub17	Shape	roi_sphere33	0.327885
	sub17	Shape	roi_sphere34	0.123441
	sub17	Shape	roi_sphere35	0.0197889
	sub17	Shape	roi_sphere36	-0.0651633
	sub17	Shape	roi_sphere37	-0.0726871
	sub17	Shape	roi_sphere38	-0.0297444
	sub17	Shape	roi_sphere39	0.0235696
	sub17	Shape	roi_sphere40	0.0354965
	sub17	Animacy	roi_sphere1	0.766348
	sub17	Animacy	roi_sphere2	0.883343
	sub17	Animacy	roi_sphere3	0.921392
	sub17	Animacy	roi_sphere4	0.857558
	sub17	Animacy	roi_sphere5	0.946099
	sub17	Animacy	roi_sphere6	0.98218
	sub17	Animacy	roi_sphere7	0.99367
	sub17	Animacy	roi_sphere8	0.984521
	sub17	Animacy	roi_sphere9	0.853556
	sub17	Animacy	roi_sphere10	0.61396
	sub17	Animacy	roi_sphere11	0.459206
	sub17	Animacy	roi_sphere12	0.439265
	sub17	Animacy	roi_sphere13	0.50896
	sub17	Animacy	roi_sphere14	0.709335
	sub17	Animacy	roi_sphere15	0.899514
	sub17	Animacy	roi_sphere16	0.950718
	sub17	Animacy	roi_sphere17	0.92669
	sub17	Animacy	roi_sphere18	0.917321
	sub17	Animacy	roi_sphere19	0.977811
	sub17	Animacy	roi_sphere20	0.89523
	sub17	Animacy	roi_sphere21	0.738953
	sub17	Animacy	roi_sphere22	0.911138
	sub17	Animacy	roi_sphere23	0.897783
	sub17	Animacy	roi_sphere24	0.972869
	sub17	Animacy	roi_sphere25	0.930806
	sub17	Animacy	roi_sphere26	0.805979
	sub17	Animacy	roi_sphere27	0.278605
	sub17	Animacy	roi_sphere28	0.208714
	sub17	Animacy	roi_sphere29	0.309855
	sub17	Animacy	roi_sphere30	0.445824
	sub17	Animacy	roi_sphere31	0.641376
	sub17	Animacy	roi_sphere32	0.646184
	sub17	Animacy	roi_sphere33	0.789282
	sub17	Animacy	roi_sphere34	0.951693
	sub17	Animacy	roi_sphere35	0.953032
	sub17	Animacy	roi_sphere36	0.920392
	sub17	Animacy	roi_sphere37	0.907078
	sub17	Animacy	roi_sphere38	0.94253
	sub17	Animacy	roi_sphere39	0.958494
	sub17	Animacy	roi_sphere40	0.948926
	sub17	Action	roi_sphere1	-0.122105
	sub17	Action	roi_sphere2	0.0163649
	sub17	Action	roi_sphere3	0.021279
	sub17	Action	roi_sphere4	0.0669525
	sub17	Action	roi_sphere5	-0.0295035
	sub17	Action	roi_sphere6	-0.0964815
	sub17	Action	roi_sphere7	-0.0900522
	sub17	Action	roi_sphere8	-0.0997454
	sub17	Action	roi_sphere9	-0.0511952
	sub17	Action	roi_sphere10	0.125527
	sub17	Action	roi_sphere11	0.256794
	sub17	Action	roi_sphere12	0.219013
	sub17	Action	roi_sphere13	0.106405
	sub17	Action	roi_sphere14	0.124001
	sub17	Action	roi_sphere15	0.123789
	sub17	Action	roi_sphere16	0.120061
	sub17	Action	roi_sphere17	0.194443
	sub17	Action	roi_sphere18	0.168458
	sub17	Action	roi_sphere19	0.00642433
	sub17	Action	roi_sphere20	0.0257786
	sub17	Action	roi_sphere21	0.237539
	sub17	Action	roi_sphere22	0.135212
	sub17	Action	roi_sphere23	0.00771739
	sub17	Action	roi_sphere24	-0.00919312
	sub17	Action	roi_sphere25	0.180658
	sub17	Action	roi_sphere26	0.358022
	sub17	Action	roi_sphere27	0.5507
	sub17	Action	roi_sphere28	0.621768
	sub17	Action	roi_sphere29	0.347881
	sub17	Action	roi_sphere30	0.154092
	sub17	Action	roi_sphere31	0.0950724
	sub17	Action	roi_sphere32	0.0992894
	sub17	Action	roi_sphere33	0.0447564
	sub17	Action	roi_sphere34	-0.0435391
	sub17	Action	roi_sphere35	-0.0211981
	sub17	Action	roi_sphere36	0.0192577
	sub17	Action	roi_sphere37	0.001408
	sub17	Action	roi_sphere38	-0.0182746
	sub17	Action	roi_sphere39	-0.137768
	sub17	Action	roi_sphere40	-0.187328
	sub18	Shape	roi_sphere1	-0.120031
	sub18	Shape	roi_sphere2	-0.0526936
	sub18	Shape	roi_sphere3	-0.000841574
	sub18	Shape	roi_sphere4	0.027879
	sub18	Shape	roi_sphere5	0.0054132
	sub18	Shape	roi_sphere6	-0.109737
	sub18	Shape	roi_sphere7	-0.0717854
	sub18	Shape	roi_sphere8	-0.0150794
	sub18	Shape	roi_sphere9	0.107816
	sub18	Shape	roi_sphere10	0.224516
	sub18	Shape	roi_sphere11	0.209537
	sub18	Shape	roi_sphere12	0.0709998
	sub18	Shape	roi_sphere13	0.00637881
	sub18	Shape	roi_sphere14	-0.0850654
	sub18	Shape	roi_sphere15	0.062785
	sub18	Shape	roi_sphere16	0.08094
	sub18	Shape	roi_sphere17	0.205792
	sub18	Shape	roi_sphere18	0.192089
	sub18	Shape	roi_sphere19	0.126917
	sub18	Shape	roi_sphere20	0.015627
	sub18	Shape	roi_sphere21	-0.0063355
	sub18	Shape	roi_sphere22	0.0129382
	sub18	Shape	roi_sphere23	0.164605
	sub18	Shape	roi_sphere24	0.289908
	sub18	Shape	roi_sphere25	0.2136
	sub18	Shape	roi_sphere26	0.143453
	sub18	Shape	roi_sphere27	0.0395715
	sub18	Shape	roi_sphere28	-0.0443726
	sub18	Shape	roi_sphere29	-0.122302
	sub18	Shape	roi_sphere30	-0.0412616
	sub18	Shape	roi_sphere31	0.257277
	sub18	Shape	roi_sphere32	0.350514
	sub18	Shape	roi_sphere33	0.0720635
	sub18	Shape	roi_sphere34	0.0880816
	sub18	Shape	roi_sphere35	0.414767
	sub18	Shape	roi_sphere36	0.251905
	sub18	Shape	roi_sphere37	0.29488
	sub18	Shape	roi_sphere38	0.360857
	sub18	Shape	roi_sphere39	0.310282
	sub18	Shape	roi_sphere40	0.130863
	sub18	Animacy	roi_sphere1	0.870258
	sub18	Animacy	roi_sphere2	0.929708
	sub18	Animacy	roi_sphere3	0.985702
	sub18	Animacy	roi_sphere4	0.985254
	sub18	Animacy	roi_sphere5	0.949777
	sub18	Animacy	roi_sphere6	0.861705
	sub18	Animacy	roi_sphere7	0.939908
	sub18	Animacy	roi_sphere8	0.968198
	sub18	Animacy	roi_sphere9	0.98675
	sub18	Animacy	roi_sphere10	0.932691
	sub18	Animacy	roi_sphere11	0.955081
	sub18	Animacy	roi_sphere12	0.976827
	sub18	Animacy	roi_sphere13	0.910157
	sub18	Animacy	roi_sphere14	0.596799
	sub18	Animacy	roi_sphere15	0.0343577
	sub18	Animacy	roi_sphere16	-0.130744
	sub18	Animacy	roi_sphere17	-0.078167
	sub18	Animacy	roi_sphere18	-0.00285967
	sub18	Animacy	roi_sphere19	0.101141
	sub18	Animacy	roi_sphere20	-0.0132288
	sub18	Animacy	roi_sphere21	-0.0109055
	sub18	Animacy	roi_sphere22	0.147242
	sub18	Animacy	roi_sphere23	0.48024
	sub18	Animacy	roi_sphere24	0.892749
	sub18	Animacy	roi_sphere25	0.967005
	sub18	Animacy	roi_sphere26	0.818393
	sub18	Animacy	roi_sphere27	0.731444
	sub18	Animacy	roi_sphere28	0.736296
	sub18	Animacy	roi_sphere29	0.52936
	sub18	Animacy	roi_sphere30	0.622759
	sub18	Animacy	roi_sphere31	0.72392
	sub18	Animacy	roi_sphere32	0.610329
	sub18	Animacy	roi_sphere33	0.0640543
	sub18	Animacy	roi_sphere34	0.0256394
	sub18	Animacy	roi_sphere35	0.411667
	sub18	Animacy	roi_sphere36	0.645049
	sub18	Animacy	roi_sphere37	0.506629
	sub18	Animacy	roi_sphere38	0.4766
[truncated: 162 more rows]

## Sheet: Figure5c
Figure5c - RSA for the ANNs. Correlation values between each model and each layer in the three artificial neural networks.
	Network Type	Model	Layer	Correlation Value
	TDANN	Shape	layer_1	0.490325
	TDANN	Shape	layer_2	0.317596
	TDANN	Shape	layer_3	0.239566
	TDANN	Shape	layer_4	0.180461
	TDANN	Shape	layer_5	0.224881
	TDANN	Shape	layer_6	0.170485
	TDANN	Shape	layer_7	0.185216
	TDANN	Shape	layer_8	0.129493
	TDANN	Animacy	layer_1	0.837562
	TDANN	Animacy	layer_2	0.951659
	TDANN	Animacy	layer_3	0.970009
	TDANN	Animacy	layer_4	0.980811
	TDANN	Animacy	layer_5	0.970277
	TDANN	Animacy	layer_6	0.976814
	TDANN	Animacy	layer_7	0.960647
	TDANN	Animacy	layer_8	0.956788
	TDANN	Action	layer_1	-0.0948046
	TDANN	Action	layer_2	-0.137397
	TDANN	Action	layer_3	-0.134291
	TDANN	Action	layer_4	-0.131392
	TDANN	Action	layer_5	-0.14525
	TDANN	Action	layer_6	-0.145019
	TDANN	Action	layer_7	-0.155451
	TDANN	Action	layer_8	-0.134518
	ResNet-Object	Shape	layer_1	0.750716
	ResNet-Object	Shape	layer_2	0.601866
	ResNet-Object	Shape	layer_3	0.75689
	ResNet-Object	Shape	layer_4	0.791641
	ResNet-Object	Shape	layer_5	0.499903
	ResNet-Object	Shape	layer_6	0.523531
	ResNet-Object	Shape	layer_7	0.575883
	ResNet-Object	Shape	layer_8	0.637908
	ResNet-Object	Shape	layer_9	0.58255
	ResNet-Object	Shape	layer_10	0.498222
	ResNet-Object	Shape	layer_11	0.399282
	ResNet-Object	Shape	layer_12	0.327013
	ResNet-Object	Shape	layer_13	0.346096
	ResNet-Object	Shape	layer_14	0.488967
	ResNet-Object	Shape	layer_15	0.519594
	ResNet-Object	Shape	layer_16	0.523898
	ResNet-Object	Shape	layer_17	0.399871
	ResNet-Object	Shape	layer_18	0.458698
	ResNet-Object	Shape	layer_19	0.597491
	ResNet-Object	Shape	layer_20	0.425801
	ResNet-Object	Shape	layer_21	0.376517
	ResNet-Object	Shape	layer_22	0.373206
	ResNet-Object	Shape	layer_23	0.390414
	ResNet-Object	Shape	layer_24	0.398226
	ResNet-Object	Shape	layer_25	0.41294
	ResNet-Object	Shape	layer_26	0.330483
	ResNet-Object	Shape	layer_27	0.285614
	ResNet-Object	Shape	layer_28	0.244132
	ResNet-Object	Shape	layer_29	0.385046
	ResNet-Object	Shape	layer_30	0.342722
	ResNet-Object	Shape	layer_31	0.312555
	ResNet-Object	Shape	layer_32	0.422883
	ResNet-Object	Shape	layer_33	0.438557
	ResNet-Object	Shape	layer_34	0.450759
	ResNet-Object	Shape	layer_35	0.387468
	ResNet-Object	Shape	layer_36	0.34085
	ResNet-Object	Shape	layer_37	0.33712
	ResNet-Object	Shape	layer_38	0.349785
	ResNet-Object	Shape	layer_39	0.324389
	ResNet-Object	Shape	layer_40	0.298507
	ResNet-Object	Shape	layer_41	0.341509
	ResNet-Object	Shape	layer_42	0.293323
	ResNet-Object	Shape	layer_43	0.245876
	ResNet-Object	Shape	layer_44	0.321403
	ResNet-Object	Shape	layer_45	0.375223
	ResNet-Object	Shape	layer_46	0.230715
	ResNet-Object	Shape	layer_47	0.149144
	ResNet-Object	Shape	layer_48	0.120319
	ResNet-Object	Shape	layer_49	-0.0886821
	ResNet-Object	Shape	layer_50	0.196528
	ResNet-Object	Animacy	layer_1	0.511325
	ResNet-Object	Animacy	layer_2	0.701378
	ResNet-Object	Animacy	layer_3	0.521553
	ResNet-Object	Animacy	layer_4	0.467937
	ResNet-Object	Animacy	layer_5	0.878111
	ResNet-Object	Animacy	layer_6	0.856227
	ResNet-Object	Animacy	layer_7	0.821445
	ResNet-Object	Animacy	layer_8	0.786314
	ResNet-Object	Animacy	layer_9	0.791964
	ResNet-Object	Animacy	layer_10	0.873849
	ResNet-Object	Animacy	layer_11	0.927009
	ResNet-Object	Animacy	layer_12	0.947024
	ResNet-Object	Animacy	layer_13	0.942439
	ResNet-Object	Animacy	layer_14	0.880515
	ResNet-Object	Animacy	layer_15	0.853316
	ResNet-Object	Animacy	layer_16	0.859146
	ResNet-Object	Animacy	layer_17	0.918661
	ResNet-Object	Animacy	layer_18	0.871802
	ResNet-Object	Animacy	layer_19	0.753665
	ResNet-Object	Animacy	layer_20	0.895596
	ResNet-Object	Animacy	layer_21	0.901643
	ResNet-Object	Animacy	layer_22	0.92424
	ResNet-Object	Animacy	layer_23	0.913344
	ResNet-Object	Animacy	layer_24	0.917283
	ResNet-Object	Animacy	layer_25	0.906987
	ResNet-Object	Animacy	layer_26	0.939648
	ResNet-Object	Animacy	layer_27	0.947751
	ResNet-Object	Animacy	layer_28	0.954092
	ResNet-Object	Animacy	layer_29	0.904043
	ResNet-Object	Animacy	layer_30	0.937441
	ResNet-Object	Animacy	layer_31	0.944049
	ResNet-Object	Animacy	layer_32	0.904467
	ResNet-Object	Animacy	layer_33	0.910424
	ResNet-Object	Animacy	layer_34	0.865772
	ResNet-Object	Animacy	layer_35	0.931101
	ResNet-Object	Animacy	layer_36	0.946203
	ResNet-Object	Animacy	layer_37	0.926153
	ResNet-Object	Animacy	layer_38	0.944537
	ResNet-Object	Animacy	layer_39	0.952638
	ResNet-Object	Animacy	layer_40	0.945017
	ResNet-Object	Animacy	layer_41	0.931799
	ResNet-Object	Animacy	layer_42	0.841437
	ResNet-Object	Animacy	layer_43	0.892186
	ResNet-Object	Animacy	layer_44	0.871504
	ResNet-Object	Animacy	layer_45	0.822652
	ResNet-Object	Animacy	layer_46	0.760282
	ResNet-Object	Animacy	layer_47	0.938211
	ResNet-Object	Animacy	layer_48	0.896043
	ResNet-Object	Animacy	layer_49	0.885939
	ResNet-Object	Animacy	layer_50	0.854521
	ResNet-Object	Action	layer_1	-0.05156
	ResNet-Object	Action	layer_2	-0.0232173
	ResNet-Object	Action	layer_3	-0.0374292
	ResNet-Object	Action	layer_4	-0.0459307
	ResNet-Object	Action	layer_5	-0.129843
	ResNet-Object	Action	layer_6	-0.15386
	ResNet-Object	Action	layer_7	-0.154309
	ResNet-Object	Action	layer_8	-0.17042
	ResNet-Object	Action	layer_9	-0.231475
	ResNet-Object	Action	layer_10	-0.1711
	ResNet-Object	Action	layer_11	-0.137663
	ResNet-Object	Action	layer_12	-0.145953
	ResNet-Object	Action	layer_13	-0.127651
	ResNet-Object	Action	layer_14	-0.181396
	ResNet-Object	Action	layer_15	-0.173395
	ResNet-Object	Action	layer_16	-0.146364
	ResNet-Object	Action	layer_17	-0.161981
	ResNet-Object	Action	layer_18	-0.144784
	ResNet-Object	Action	layer_19	-0.120939
	ResNet-Object	Action	layer_20	-0.163955
	ResNet-Object	Action	layer_21	-0.159521
	ResNet-Object	Action	layer_22	-0.147211
	ResNet-Object	Action	layer_23	-0.147508
	ResNet-Object	Action	layer_24	-0.164464
	ResNet-Object	Action	layer_25	-0.155723
	ResNet-Object	Action	layer_26	-0.167602
	ResNet-Object	Action	layer_27	-0.183937
	ResNet-Object	Action	layer_28	-0.166936
	ResNet-Object	Action	layer_29	-0.193734
	ResNet-Object	Action	layer_30	-0.169752
	ResNet-Object	Action	layer_31	-0.161401
	ResNet-Object	Action	layer_32	-0.189274
	ResNet-Object	Action	layer_33	-0.148927
	ResNet-Object	Action	layer_34	-0.0800535
	ResNet-Object	Action	layer_35	-0.147894
	ResNet-Object	Action	layer_36	-0.0493451
	ResNet-Object	Action	layer_37	-0.0561511
	ResNet-Object	Action	layer_38	-0.1326
	ResNet-Object	Action	layer_39	-0.127917
	ResNet-Object	Action	layer_40	-0.12135
	ResNet-Object	Action	layer_41	-0.149455
	ResNet-Object	Action	layer_42	-0.14481
	ResNet-Object	Action	layer_43	-0.121478
	ResNet-Object	Action	layer_44	-0.0432023
	ResNet-Object	Action	layer_45	0.0305969
	ResNet-Object	Action	layer_46	-0.079429
	ResNet-Object	Action	layer_47	-0.15447
	ResNet-Object	Action	layer_48	-0.15579
	ResNet-Object	Action	layer_49	-0.143183
	ResNet-Object	Action	layer_50	-0.053666
	ResNet-Action	Shape	layer_1	0.750926
	ResNet-Action	Shape	layer_2	0.60637
	ResNet-Action	Shape	layer_3	0.730948
	ResNet-Action	Shape	layer_4	0.771068
	ResNet-Action	Shape	layer_5	0.509163
	ResNet-Action	Shape	layer_6	0.414593
	ResNet-Action	Shape	layer_7	0.459562
	ResNet-Action	Shape	layer_8	0.526983
	ResNet-Action	Shape	layer_9	0.568796
	ResNet-Action	Shape	layer_10	0.505018
	ResNet-Action	Shape	layer_11	0.432616
	ResNet-Action	Shape	layer_12	0.370623
	ResNet-Action	Shape	layer_13	0.344657
	ResNet-Action	Shape	layer_14	0.501047
	ResNet-Action	Shape	layer_15	0.482634
	ResNet-Action	Shape	layer_16	0.534565
	ResNet-Action	Shape	layer_17	0.321634
	ResNet-Action	Shape	layer_18	0.352601
	ResNet-Action	Shape	layer_19	0.398773
	ResNet-Action	Shape	layer_20	0.489942
	ResNet-Action	Shape	layer_21	0.430982
	ResNet-Action	Shape	layer_22	0.435119
	ResNet-Action	Shape	layer_23	0.38168
	ResNet-Action	Shape	layer_24	0.341175
	ResNet-Action	Shape	layer_25	0.286332
	ResNet-Action	Shape	layer_26	0.330858
	ResNet-Action	Shape	layer_27	0.314061
	ResNet-Action	Shape	layer_28	0.375878
	ResNet-Action	Shape	layer_29	0.397733
	ResNet-Action	Shape	layer_30	0.378312
	ResNet-Action	Shape	layer_31	0.352329
	ResNet-Action	Shape	layer_32	0.396849
	ResNet-Action	Shape	layer_33	0.392079
	ResNet-Action	Shape	layer_34	0.489589
	ResNet-Action	Shape	layer_35	0.440576
	ResNet-Action	Shape	layer_36	0.388632
	ResNet-Action	Shape	layer_37	0.434854
	ResNet-Action	Shape	layer_38	0.503459
	ResNet-Action	Shape	layer_39	0.516388
	ResNet-Action	Shape	layer_40	0.566826
	ResNet-Action	Shape	layer_41	0.418046
	ResNet-Action	Shape	layer_42	0.363754
	ResNet-Action	Shape	layer_43	0.376611
	ResNet-Action	Shape	layer_44	0.434081
	ResNet-Action	Shape	layer_45	0.4801
	ResNet-Action	Shape	layer_46	0.425693
	ResNet-Action	Shape	layer_47	0.344253
	ResNet-Action	Shape	layer_48	0.0980945
	ResNet-Action	Shape	layer_49	0.0270919
	ResNet-Action	Shape	layer_50	0.15084
	ResNet-Action	Animacy	layer_1	0.520308
	ResNet-Action	Animacy	layer_2	0.701058
	ResNet-Action	Animacy	layer_3	0.572053
	ResNet-Action	Animacy	layer_4	0.496551
	ResNet-Action	Animacy	layer_5	0.846687
	ResNet-Action	Animacy	layer_6	0.890539
	ResNet-Action	Animacy	layer_7	0.879411
	ResNet-Action	Animacy	layer_8	0.858839
	ResNet-Action	Animacy	layer_9	0.821504
	ResNet-Action	Animacy	layer_10	0.865683
	ResNet-Action	Animacy	layer_11	0.910744
	ResNet-Action	Animacy	layer_12	0.933856
	ResNet-Action	Animacy	layer_13	0.939423
	ResNet-Action	Animacy	layer_14	0.842489
	ResNet-Action	Animacy	layer_15	0.866227
	ResNet-Action	Animacy	layer_16	0.845329
	ResNet-Action	Animacy	layer_17	0.94129
	ResNet-Action	Animacy	layer_18	0.933128
	ResNet-Action	Animacy	layer_19	0.918231
	ResNet-Action	Animacy	layer_20	0.869296
	ResNet-Action	Animacy	layer_21	0.881737
	ResNet-Action	Animacy	layer_22	0.891025
	ResNet-Action	Animacy	layer_23	0.899225
	ResNet-Action	Animacy	layer_24	0.924774
	ResNet-Action	Animacy	layer_25	0.941451
	ResNet-Action	Animacy	layer_26	0.932145
	ResNet-Action	Animacy	layer_27	0.924154
	ResNet-Action	Animacy	layer_28	0.913182
	ResNet-Action	Animacy	layer_29	0.913104
	ResNet-Action	Animacy	layer_30	0.929876
	ResNet-Action	Animacy	layer_31	0.940214
	ResNet-Action	Animacy	layer_32	0.912104
	ResNet-Action	Animacy	layer_33	0.92009
	ResNet-Action	Animacy	layer_34	0.883682
	ResNet-Action	Animacy	layer_35	0.913515
	ResNet-Action	Animacy	layer_36	0.916234
	ResNet-Action	Animacy	layer_37	0.905476
	ResNet-Action	Animacy	layer_38	0.883578
	ResNet-Action	Animacy	layer_39	0.866358
	ResNet-Action	Animacy	layer_40	0.78358
	ResNet-Action	Animacy	layer_41	0.923839
	ResNet-Action	Animacy	layer_42	0.91721
	ResNet-Action	Animacy	layer_43	0.912686
	ResNet-Action	Animacy	layer_44	0.907487
	ResNet-Action	Animacy	layer_45	0.854225
	ResNet-Action	Animacy	layer_46	0.850288
	ResNet-Action	Animacy	layer_47	0.911986
	ResNet-Action	Animacy	layer_48	0.894712
	ResNet-Action	Animacy	layer_49	0.88568
	ResNet-Action	Animacy	layer_50	0.895365
	ResNet-Action	Action	layer_1	-0.0534357
	ResNet-Action	Action	layer_2	-0.0332266
	ResNet-Action	Action	layer_3	-0.0615871
	ResNet-Action	Action	layer_4	-0.0482083
	ResNet-Action	Action	layer_5	-0.088551
	ResNet-Action	Action	layer_6	-0.0877792
	ResNet-Action	Action	layer_7	-0.129789
	ResNet-Action	Action	layer_8	-0.145745
	ResNet-Action	Action	layer_9	-0.227791
	ResNet-Action	Action	layer_10	-0.211922
	ResNet-Action	Action	layer_11	-0.167836
	ResNet-Action	Action	layer_12	-0.1881
	ResNet-Action	Action	layer_13	-0.17925
	ResNet-Action	Action	layer_14	-0.131196
	ResNet-Action	Action	layer_15	-0.212242
	ResNet-Action	Action	layer_16	-0.197456
	ResNet-Action	Action	layer_17	-0.121595
	ResNet-Action	Action	layer_18	-0.156386
	ResNet-Action	Action	layer_19	-0.197123
	ResNet-Action	Action	layer_20	-0.196501
	ResNet-Action	Action	layer_21	-0.234663
	ResNet-Action	Action	layer_22	-0.21968
	ResNet-Action	Action	layer_23	-0.18925
	ResNet-Action	Action	layer_24	-0.169824
	ResNet-Action	Action	layer_25	-0.178265
	ResNet-Action	Action	layer_26	-0.173245
	ResNet-Action	Action	layer_27	-0.196846
	ResNet-Action	Action	layer_28	-0.180587
	ResNet-Action	Action	layer_29	-0.1846
	ResNet-Action	Action	layer_30	-0.173119
	ResNet-Action	Action	layer_31	-0.168852
	ResNet-Action	Action	layer_32	-0.191757
	ResNet-Action	Action	layer_33	-0.180389
	ResNet-Action	Action	layer_34	-0.144655
	ResNet-Action	Action	layer_35	-0.145232
	ResNet-Action	Action	layer_36	-0.16825
	ResNet-Action	Action	layer_37	-0.129326
	ResNet-Action	Action	layer_38	-0.119882
	ResNet-Action	Action	layer_39	-0.109558
	ResNet-Action	Action	layer_40	-0.10946
	ResNet-Action	Action	layer_41	-0.107391
	ResNet-Action	Action	layer_42	-0.0426689
	ResNet-Action	Action	layer_43	-0.0509329
	ResNet-Action	Action	layer_44	-0.0622729
	ResNet-Action	Action	layer_45	0.0437551
	ResNet-Action	Action	layer_46	0.0210419
	ResNet-Action	Action	layer_47	-0.0578372
	ResNet-Action	Action	layer_48	0.0197628
	ResNet-Action	Action	layer_49	0.0762289
	ResNet-Action	Action	layer_50	0.0178677
	ResNet-Action	Action	layer_50	0.0178677

## Sheet: Figure6a
Figure6a - Index analysis for the vector-of-ROIs. Action and grasp index values reported for each participant and each category. Action index is reported before Grasp Index.
	Participant_ID	Index_Type	Category	ROI	Index_Value
	sub01	Action	Face	1	0.506917
	sub01	Action	Face	2	0.855379
	sub01	Action	Face	3	0.649918
	sub01	Action	Face	4	0.309801
	sub01	Action	Face	5	0.435433
	sub01	Action	Face	6	0.214161
	sub01	Action	Face	7	-0.194352
	sub01	Action	Face	8	-0.174454
	sub01	Action	Face	9	-0.232657
	sub01	Action	Face	10	-0.419379
	sub01	Action	Face	11	-0.266141
	sub01	Action	Face	12	-0.188007
	sub01	Action	Face	13	-0.237079
	sub01	Action	Face	14	-0.199141
	sub01	Action	Face	15	-0.16298
	sub01	Action	Face	16	-0.194107
	sub01	Action	Face	17	-0.256644
	sub01	Action	Face	18	-0.243609
	sub01	Action	Face	19	-0.19817
	sub01	Action	Face	20	-0.233467
	sub01	Action	Face	21	-0.196865
	sub01	Action	Face	22	-0.181845
	sub01	Action	Face	23	-0.109838
	sub01	Action	Face	24	0.00377098
	sub01	Action	Face	25	0.0401504
	sub01	Action	Face	26	-0.0246426
	sub01	Action	Face	27	-0.10326
	sub01	Action	Face	28	-0.217035
	sub01	Action	Face	29	-0.178307
	sub01	Action	Face	30	-0.23589
	sub01	Action	Face	31	-0.343385
	sub01	Action	Face	32	-0.497001
	sub01	Action	Face	33	-0.492943
	sub01	Action	Face	34	-0.248963
	sub01	Action	Body	1	-0.295426
	sub01	Action	Body	2	-0.519507
	sub01	Action	Body	3	-0.546918
	sub01	Action	Body	4	-0.183085
	sub01	Action	Body	5	-0.133883
	sub01	Action	Body	6	0.00723871
	sub01	Action	Body	7	0.39932
	sub01	Action	Body	8	0.372175
	sub01	Action	Body	9	0.424798
	sub01	Action	Body	10	0.680508
	sub01	Action	Body	11	0.586168
	sub01	Action	Body	12	0.394894
	sub01	Action	Body	13	0.217109
	sub01	Action	Body	14	0.0987375
	sub01	Action	Body	15	0.077106
	sub01	Action	Body	16	0.0964454
	sub01	Action	Body	17	0.0207923
	sub01	Action	Body	18	-0.0356561
	sub01	Action	Body	19	-0.048764
	sub01	Action	Body	20	-0.0197388
	sub01	Action	Body	21	0.0548448
	sub01	Action	Body	22	0.159085
	sub01	Action	Body	23	0.193511
	sub01	Action	Body	24	0.0380238
	sub01	Action	Body	25	-0.00783989
	sub01	Action	Body	26	0.0268924
	sub01	Action	Body	27	0.0436081
	sub01	Action	Body	28	0.0709548
	sub01	Action	Body	29	0.141255
	sub01	Action	Body	30	0.00392809
	sub01	Action	Body	31	0.0100106
	sub01	Action	Body	32	0.132228
	sub01	Action	Body	33	0.121609
	sub01	Action	Body	34	0.121396
	sub01	Action	Hand	1	0.530851
	sub01	Action	Hand	2	0.837517
	sub01	Action	Hand	3	0.664106
	sub01	Action	Hand	4	0.286195
	sub01	Action	Hand	5	0.307818
	sub01	Action	Hand	6	0.149935
	sub01	Action	Hand	7	0.168348
	sub01	Action	Hand	8	0.13924
	sub01	Action	Hand	9	0.174352
	sub01	Action	Hand	10	0.381736
	sub01	Action	Hand	11	0.182852
	sub01	Action	Hand	12	0.105929
	sub01	Action	Hand	13	0.200708
	sub01	Action	Hand	14	0.129853
	sub01	Action	Hand	15	0.103582
	sub01	Action	Hand	16	0.147437
	sub01	Action	Hand	17	0.284741
	sub01	Action	Hand	18	0.381889
	sub01	Action	Hand	19	0.348578
	sub01	Action	Hand	20	0.21813
	sub01	Action	Hand	21	0.190325
	sub01	Action	Hand	22	0.32435
	sub01	Action	Hand	23	0.132145
	sub01	Action	Hand	24	-0.00198993
	sub01	Action	Hand	25	-0.00624646
	sub01	Action	Hand	26	0.00706672
	sub01	Action	Hand	27	0.287125
	sub01	Action	Hand	28	0.629021
	sub01	Action	Hand	29	0.805009
	sub01	Action	Hand	30	0.695693
	sub01	Action	Hand	31	0.697845
	sub01	Action	Hand	32	0.901554
	sub01	Action	Hand	33	0.926983
	sub01	Action	Hand	34	0.607573
	sub01	Grasp	Face	1	-0.200087
	sub01	Grasp	Face	2	-0.104227
	sub01	Grasp	Face	3	-0.208504
	sub01	Grasp	Face	4	-0.289787
	sub01	Grasp	Face	5	-0.153
	sub01	Grasp	Face	6	0.000501822
	sub01	Grasp	Face	7	0.0722233
	sub01	Grasp	Face	8	0.111341
	sub01	Grasp	Face	9	0.191965
	sub01	Grasp	Face	10	0.275956
	sub01	Grasp	Face	11	0.176225
	sub01	Grasp	Face	12	0.120754
	sub01	Grasp	Face	13	0.281557
	sub01	Grasp	Face	14	0.253091
	sub01	Grasp	Face	15	0.0949689
	sub01	Grasp	Face	16	0.00832163
	sub01	Grasp	Face	17	-0.083209
	sub01	Grasp	Face	18	0.0932678
	sub01	Grasp	Face	19	0.169795
	sub01	Grasp	Face	20	0.189063
	sub01	Grasp	Face	21	0.00377117
	sub01	Grasp	Face	22	-0.00455453
	sub01	Grasp	Face	23	-0.0136277
	sub01	Grasp	Face	24	-0.210133
	sub01	Grasp	Face	25	-0.269786
	sub01	Grasp	Face	26	-0.189928
	sub01	Grasp	Face	27	-0.41216
	sub01	Grasp	Face	28	-0.36716
	sub01	Grasp	Face	29	-0.225531
	sub01	Grasp	Face	30	-0.288461
	sub01	Grasp	Face	31	-0.322594
	sub01	Grasp	Face	32	-0.475872
	sub01	Grasp	Face	33	-0.701018
	sub01	Grasp	Face	34	-0.831938
	sub01	Grasp	Body	1	0.138089
	sub01	Grasp	Body	2	0.0275085
	sub01	Grasp	Body	3	-0.031381
	sub01	Grasp	Body	4	-0.194854
	sub01	Grasp	Body	5	-0.300108
	sub01	Grasp	Body	6	-0.209497
	sub01	Grasp	Body	7	-0.392078
	sub01	Grasp	Body	8	-0.526951
	sub01	Grasp	Body	9	-0.484678
	sub01	Grasp	Body	10	-0.403696
	sub01	Grasp	Body	11	-0.390827
	sub01	Grasp	Body	12	-0.377904
	sub01	Grasp	Body	13	-0.392551
	sub01	Grasp	Body	14	-0.250966
	sub01	Grasp	Body	15	-0.0836402
	sub01	Grasp	Body	16	-0.0820631
	sub01	Grasp	Body	17	-0.0683001
	sub01	Grasp	Body	18	0.0293917
	sub01	Grasp	Body	19	0.0430308
	sub01	Grasp	Body	20	-0.0156782
	sub01	Grasp	Body	21	-0.140792
	sub01	Grasp	Body	22	-0.086882
	sub01	Grasp	Body	23	-0.128271
	sub01	Grasp	Body	24	-0.185645
	sub01	Grasp	Body	25	-0.0749886
	sub01	Grasp	Body	26	-0.0756082
	sub01	Grasp	Body	27	-0.315414
	sub01	Grasp	Body	28	-0.42943
	sub01	Grasp	Body	29	-0.25509
	sub01	Grasp	Body	30	-0.242778
	sub01	Grasp	Body	31	-0.235237
	sub01	Grasp	Body	32	-0.351434
	sub01	Grasp	Body	33	-0.718044
	sub01	Grasp	Body	34	-1.09963
	sub01	Grasp	Hand	1	-0.317718
	sub01	Grasp	Hand	2	-0.10828
	sub01	Grasp	Hand	3	0.123095
	sub01	Grasp	Hand	4	0.326671
	sub01	Grasp	Hand	5	0.291966
	sub01	Grasp	Hand	6	0.160326
	sub01	Grasp	Hand	7	0.185751
	sub01	Grasp	Hand	8	0.142312
	sub01	Grasp	Hand	9	0.0260206
	sub01	Grasp	Hand	10	-0.0533362
	sub01	Grasp	Hand	11	0.0319856
	sub01	Grasp	Hand	12	0.0447411
	sub01	Grasp	Hand	13	-0.189021
	sub01	Grasp	Hand	14	-0.118414
	sub01	Grasp	Hand	15	-0.028364
	sub01	Grasp	Hand	16	0.0271196
	sub01	Grasp	Hand	17	0.0746309
	sub01	Grasp	Hand	18	-0.101122
	sub01	Grasp	Hand	19	-0.284618
	sub01	Grasp	Hand	20	-0.176528
	sub01	Grasp	Hand	21	-0.047698
	sub01	Grasp	Hand	22	-0.0934871
	sub01	Grasp	Hand	23	0.0857274
	sub01	Grasp	Hand	24	0.194578
	sub01	Grasp	Hand	25	0.153676
	sub01	Grasp	Hand	26	0.213047
	sub01	Grasp	Hand	27	0.513328
	sub01	Grasp	Hand	28	0.418201
	sub01	Grasp	Hand	29	0.167647
	sub01	Grasp	Hand	30	0.217137
	sub01	Grasp	Hand	31	0.238596
	sub01	Grasp	Hand	32	0.343671
	sub01	Grasp	Hand	33	0.616533
	sub01	Grasp	Hand	34	0.873215
	sub02	Action	Face	1	-1.29735
	sub02	Action	Face	2	-1.47555
	sub02	Action	Face	3	-0.807519
	sub02	Action	Face	4	-0.168888
	sub02	Action	Face	5	0.201756
	sub02	Action	Face	6	0.107553
	sub02	Action	Face	7	0.0413638
	sub02	Action	Face	8	-0.232688
	sub02	Action	Face	9	-0.46603
	sub02	Action	Face	10	-0.5988
	sub02	Action	Face	11	-0.600353
	sub02	Action	Face	12	-0.454872
	sub02	Action	Face	13	-0.603619
	sub02	Action	Face	14	-0.481593
	sub02	Action	Face	15	-0.281236
	sub02	Action	Face	16	-0.521673
	sub02	Action	Face	17	-0.728381
	sub02	Action	Face	18	-0.462884
	sub02	Action	Face	19	-0.238912
	sub02	Action	Face	20	-0.170154
	sub02	Action	Face	21	-0.197844
	sub02	Action	Face	22	-0.793324
	sub02	Action	Face	23	-0.601384
	sub02	Action	Face	24	-0.170644
	sub02	Action	Face	25	-0.0254445
	sub02	Action	Face	26	-0.384251
	sub02	Action	Face	27	-0.46096
	sub02	Action	Face	28	-0.587085
	sub02	Action	Face	29	-0.793239
	sub02	Action	Face	30	-0.875015
	sub02	Action	Face	31	-0.867848
	sub02	Action	Face	32	-0.736653
	sub02	Action	Face	33	-0.237602
	sub02	Action	Face	34	0.296925
	sub02	Action	Body	1	0.851557
	sub02	Action	Body	2	1.33796
	sub02	Action	Body	3	1.38771
	sub02	Action	Body	4	1.10485
	sub02	Action	Body	5	0.795479
	sub02	Action	Body	6	0.573358
	sub02	Action	Body	7	0.372146
	sub02	Action	Body	8	0.365367
	sub02	Action	Body	9	0.54333
	sub02	Action	Body	10	0.68985
	sub02	Action	Body	11	0.650511
	sub02	Action	Body	12	0.246414
	sub02	Action	Body	13	0.253036
	sub02	Action	Body	14	0.257724
	sub02	Action	Body	15	-0.0271507
	sub02	Action	Body	16	-0.258987
	sub02	Action	Body	17	-0.166857
	sub02	Action	Body	18	0.0791661
	sub02	Action	Body	19	0.0923665
	sub02	Action	Body	20	0.104695
	sub02	Action	Body	21	0.121071
	sub02	Action	Body	22	0.345498
	sub02	Action	Body	23	0.127835
	sub02	Action	Body	24	-0.1402
	sub02	Action	Body	25	-0.0962121
	sub02	Action	Body	26	-0.0108557
	sub02	Action	Body	27	-0.0420232
	sub02	Action	Body	28	0.325688
	sub02	Action	Body	29	0.537281
	sub02	Action	Body	30	0.57076
	sub02	Action	Body	31	0.815494
	sub02	Action	Body	32	0.00188588
	sub02	Action	Body	33	-1.05758
	sub02	Action	Body	34	-0.984478
	sub02	Action	Hand	1	1.04409
	sub02	Action	Hand	2	1.22075
	sub02	Action	Hand	3	0.56502
	sub02	Action	Hand	4	0.523028
	sub02	Action	Hand	5	0.53091
	sub02	Action	Hand	6	0.376787
	sub02	Action	Hand	7	0.506035
	sub02	Action	Hand	8	0.691775
	sub02	Action	Hand	9	0.442221
	sub02	Action	Hand	10	0.636479
	sub02	Action	Hand	11	0.832288
	sub02	Action	Hand	12	0.809265
	sub02	Action	Hand	13	0.762078
	sub02	Action	Hand	14	0.623415
	sub02	Action	Hand	15	0.350997
	sub02	Action	Hand	16	0.181988
	sub02	Action	Hand	17	0.248827
	sub02	Action	Hand	18	0.277867
	sub02	Action	Hand	19	0.405816
	sub02	Action	Hand	20	0.443454
	sub02	Action	Hand	21	0.40844
	sub02	Action	Hand	22	0.794166
	sub02	Action	Hand	23	0.676059
	sub02	Action	Hand	24	0.227164
	sub02	Action	Hand	25	-0.0358322
	sub02	Action	Hand	26	0.488344
	sub02	Action	Hand	27	0.953404
	sub02	Action	Hand	28	0.831883
	sub02	Action	Hand	29	0.525196
	sub02	Action	Hand	30	0.338138
	sub02	Action	Hand	31	0.470474
	sub02	Action	Hand	32	0.797804
	sub02	Action	Hand	33	1.24688
	sub02	Action	Hand	34	1.07727
	sub02	Grasp	Face	1	0.241826
	sub02	Grasp	Face	2	0.334711
	sub02	Grasp	Face	3	0.54718
	sub02	Grasp	Face	4	0.277192
	sub02	Grasp	Face	5	0.0623186
	sub02	Grasp	Face	6	-0.025806
	sub02	Grasp	Face	7	0.0679613
	sub02	Grasp	Face	8	0.31145
	sub02	Grasp	Face	9	0.161625
	sub02	Grasp	Face	10	-0.253155
	sub02	Grasp	Face	11	-0.404716
	sub02	Grasp	Face	12	-0.325662
	sub02	Grasp	Face	13	-0.238528
	sub02	Grasp	Face	14	-0.715038
	sub02	Grasp	Face	15	-0.508975
	sub02	Grasp	Face	16	0.126205
	sub02	Grasp	Face	17	0.553417
	sub02	Grasp	Face	18	0.0674537
	sub02	Grasp	Face	19	-0.170092
	sub02	Grasp	Face	20	-0.247949
	sub02	Grasp	Face	21	-0.492028
	sub02	Grasp	Face	22	-0.332764
	sub02	Grasp	Face	23	-0.536561
	sub02	Grasp	Face	24	-0.809072
	sub02	Grasp	Face	25	-0.833289
	sub02	Grasp	Face	26	-0.383335
	sub02	Grasp	Face	27	0.0420405
	sub02	Grasp	Face	28	0.536255
	sub02	Grasp	Face	29	0.958223
	sub02	Grasp	Face	30	1.03285
	sub02	Grasp	Face	31	1.00587
	sub02	Grasp	Face	32	0.844972
	sub02	Grasp	Face	33	0.716753
	sub02	Grasp	Face	34	0.363865
	sub02	Grasp	Body	1	-0.695562
	sub02	Grasp	Body	2	-0.424872
	sub02	Grasp	Body	3	-0.347582
	sub02	Grasp	Body	4	-0.211516
	sub02	Grasp	Body	5	0.0273707
	sub02	Grasp	Body	6	0.0374464
	sub02	Grasp	Body	7	-0.140874
	sub02	Grasp	Body	8	-0.436426
	sub02	Grasp	Body	9	-0.205695
	sub02	Grasp	Body	10	0.119673
	sub02	Grasp	Body	11	0.25657
	sub02	Grasp	Body	12	0.31483
	sub02	Grasp	Body	13	0.34341
	sub02	Grasp	Body	14	0.818349
	sub02	Grasp	Body	15	0.77597
	sub02	Grasp	Body	16	0.505758
	sub02	Grasp	Body	17	0.0378786
	sub02	Grasp	Body	18	0.0607766
	sub02	Grasp	Body	19	0.485861
	sub02	Grasp	Body	20	0.302882
	sub02	Grasp	Body	21	0.263376
	sub02	Grasp	Body	22	0.18149
	sub02	Grasp	Body	23	0.33155
	sub02	Grasp	Body	24	0.223262
	sub02	Grasp	Body	25	-0.307401
	sub02	Grasp	Body	26	-0.51253
	sub02	Grasp	Body	27	-0.393934
	sub02	Grasp	Body	28	-0.45849
	sub02	Grasp	Body	29	-0.476619
	sub02	Grasp	Body	30	-0.540169
	sub02	Grasp	Body	31	-0.714151
	sub02	Grasp	Body	32	-0.382553
	sub02	Grasp	Body	33	0.040206
	sub02	Grasp	Body	34	-0.172306
	sub02	Grasp	Hand	1	0.0735723
	sub02	Grasp	Hand	2	-0.0870621
	sub02	Grasp	Hand	3	0.16622
	sub02	Grasp	Hand	4	0.125765
	sub02	Grasp	Hand	5	0.0272294
	sub02	Grasp	Hand	6	0.123108
	sub02	Grasp	Hand	7	0.0485266
	sub02	Grasp	Hand	8	-0.0743206
	sub02	Grasp	Hand	9	-0.0330417
	sub02	Grasp	Hand	10	0.162717
	sub02	Grasp	Hand	11	0.272716
	sub02	Grasp	Hand	12	0.100083
	sub02	Grasp	Hand	13	-0.0458139
	sub02	Grasp	Hand	14	-0.0557852
	sub02	Grasp	Hand	15	0.302081
	sub02	Grasp	Hand	16	0.214202
	sub02	Grasp	Hand	17	-0.106961
	sub02	Grasp	Hand	18	0.244255
	sub02	Grasp	Hand	19	0.370115
	sub02	Grasp	Hand	20	0.172373
	sub02	Grasp	Hand	21	0.265343
	sub02	Grasp	Hand	22	0.208782
	sub02	Grasp	Hand	23	0.469114
	sub02	Grasp	Hand	24	0.606863
	sub02	Grasp	Hand	25	0.737138
	sub02	Grasp	Hand	26	0.423075
	sub02	Grasp	Hand	27	0.177023
	sub02	Grasp	Hand	28	0.167623
	sub02	Grasp	Hand	29	0.378014
	sub02	Grasp	Hand	30	0.574127
	sub02	Grasp	Hand	31	0.534395
	sub02	Grasp	Hand	32	0.218123
	sub02	Grasp	Hand	33	-0.255467
	sub02	Grasp	Hand	34	-0.0577779
	sub03	Action	Face	1	0.855672
	sub03	Action	Face	2	0.521287
	sub03	Action	Face	3	0.306268
	sub03	Action	Face	4	0.0701941
	sub03	Action	Face	5	0.182125
	sub03	Action	Face	6	0.405226
	sub03	Action	Face	7	0.33428
	sub03	Action	Face	8	0.255461
	sub03	Action	Face	9	0.22841
	sub03	Action	Face	10	0.291751
	sub03	Action	Face	11	0.136622
	sub03	Action	Face	12	-0.0433999
	sub03	Action	Face	13	-0.0913584
	sub03	Action	Face	14	-0.159609
	sub03	Action	Face	15	-0.319199
	sub03	Action	Face	16	-0.145877
	sub03	Action	Face	17	0.293962
	sub03	Action	Face	18	0.312065
	sub03	Action	Face	19	0.080899
	sub03	Action	Face	20	-0.106026
	sub03	Action	Face	21	-0.361778
	sub03	Action	Face	22	-0.202879
	sub03	Action	Face	23	-0.518827
	sub03	Action	Face	24	-1.07116
	sub03	Action	Face	25	-0.898206
	sub03	Action	Face	26	-0.483947
	sub03	Action	Face	27	-0.180985
	sub03	Action	Face	28	0.011348
	sub03	Action	Face	29	0.0996065
	sub03	Action	Face	30	-0.0277281
	sub03	Action	Face	31	0.0675432
	sub03	Action	Face	32	0.198369
	sub03	Action	Face	33	0.242641
	sub03	Action	Face	34	-0.0608589
	sub03	Action	Body	1	0.443422
	sub03	Action	Body	2	0.645823
	sub03	Action	Body	3	0.517764
	sub03	Action	Body	4	0.0968622
	sub03	Action	Body	5	0.204091
	sub03	Action	Body	6	0.346785
	sub03	Action	Body	7	-0.0341981
	sub03	Action	Body	8	-0.160902
	sub03	Action	Body	9	-0.130845
	sub03	Action	Body	10	-0.158159
	sub03	Action	Body	11	0.0676147
	sub03	Action	Body	12	0.0681168
	sub03	Action	Body	13	-0.172575
	sub03	Action	Body	14	-0.256416
	sub03	Action	Body	15	-0.0657728
	sub03	Action	Body	16	-0.398697
	sub03	Action	Body	17	-0.417646
	sub03	Action	Body	18	-0.136087
	sub03	Action	Body	19	-0.122031
	sub03	Action	Body	20	-0.623484
	sub03	Action	Body	21	-0.668595
	sub03	Action	Body	22	-0.286447
	sub03	Action	Body	23	0.664062
	sub03	Action	Body	24	0.926915
	sub03	Action	Body	25	0.768824
	sub03	Action	Body	26	0.416568
	sub03	Action	Body	27	0.0418041
	sub03	Action	Body	28	-0.226922
	sub03	Action	Body	29	-0.395008
	sub03	Action	Body	30	-0.149996
	sub03	Action	Body	31	-0.0344351
	sub03	Action	Body	32	0.0205113
	sub03	Action	Body	33	-0.0838729
	sub03	Action	Body	34	-0.00530583
	sub03	Action	Hand	1	-0.132142
	sub03	Action	Hand	2	0.173418
	sub03	Action	Hand	3	0.350507
	sub03	Action	Hand	4	0.263122
	sub03	Action	Hand	5	0.00827273
	sub03	Action	Hand	6	0.0197848
	sub03	Action	Hand	7	0.27733
	sub03	Action	Hand	8	0.237675
	sub03	Action	Hand	9	0.330478
	sub03	Action	Hand	10	0.3098
	sub03	Action	Hand	11	-0.216624
	sub03	Action	Hand	12	-0.140367
	sub03	Action	Hand	13	0.212243
	sub03	Action	Hand	14	0.474753
	sub03	Action	Hand	15	0.524829
	sub03	Action	Hand	16	0.649144
	sub03	Action	Hand	17	0.463921
	sub03	Action	Hand	18	0.372112
	sub03	Action	Hand	19	0.788725
	sub03	Action	Hand	20	1.24214
	sub03	Action	Hand	21	0.915723
	sub03	Action	Hand	22	0.413119
	sub03	Action	Hand	23	0.798139
	sub03	Action	Hand	24	1.14379
	sub03	Action	Hand	25	1.02274
	sub03	Action	Hand	26	0.548584
	sub03	Action	Hand	27	0.223162
	sub03	Action	Hand	28	0.198244
	sub03	Action	Hand	29	0.364956
	sub03	Action	Hand	30	0.350962
	sub03	Action	Hand	31	0.259956
	sub03	Action	Hand	32	0.305874
	sub03	Action	Hand	33	0.210726
	sub03	Action	Hand	34	0.176003
	sub03	Grasp	Face	1	-0.0840722
	sub03	Grasp	Face	2	0.185923
	sub03	Grasp	Face	3	0.281181
	sub03	Grasp	Face	4	0.228471
	sub03	Grasp	Face	5	0.306688
	sub03	Grasp	Face	6	0.518876
	sub03	Grasp	Face	7	0.327966
	sub03	Grasp	Face	8	-0.0374661
	sub03	Grasp	Face	9	-0.0873278
	sub03	Grasp	Face	10	0.0134782
	sub03	Grasp	Face	11	0.131222
	sub03	Grasp	Face	12	0.14839
	sub03	Grasp	Face	13	-0.0154794
	sub03	Grasp	Face	14	-0.0832196
	sub03	Grasp	Face	15	0.103785
	sub03	Grasp	Face	16	0.0807123
	sub03	Grasp	Face	17	-0.104468
	sub03	Grasp	Face	18	-0.115567
	sub03	Grasp	Face	19	-0.120412
	sub03	Grasp	Face	20	-0.0566526
	sub03	Grasp	Face	21	-0.352473
	sub03	Grasp	Face	22	-0.765373
	sub03	Grasp	Face	23	-0.685101
	sub03	Grasp	Face	24	-0.4766
	sub03	Grasp	Face	25	-0.608604
	sub03	Grasp	Face	26	-0.967018
	sub03	Grasp	Face	27	-1.18383
	sub03	Grasp	Face	28	-0.821794
	sub03	Grasp	Face	29	-0.627947
	sub03	Grasp	Face	30	-0.438278
	sub03	Grasp	Face	31	-0.294181
	sub03	Grasp	Face	32	-0.301783
	sub03	Grasp	Face	33	-0.451887
	sub03	Grasp	Face	34	-0.473425
	sub03	Grasp	Body	1	0.194905
	sub03	Grasp	Body	2	0.189179
	sub03	Grasp	Body	3	0.0871605
	sub03	Grasp	Body	4	0.0240395
	sub03	Grasp	Body	5	-0.308396
	sub03	Grasp	Body	6	-0.322296
	sub03	Grasp	Body	7	-0.178768
	sub03	Grasp	Body	8	-0.157896
	sub03	Grasp	Body	9	-0.044809
	sub03	Grasp	Body	10	-0.13019
	sub03	Grasp	Body	11	-0.408326
	sub03	Grasp	Body	12	-0.580982
	sub03	Grasp	Body	13	-0.468615
	sub03	Grasp	Body	14	-0.456565
	sub03	Grasp	Body	15	-0.531771
	sub03	Grasp	Body	16	-0.124811
	sub03	Grasp	Body	17	-0.125743
	sub03	Grasp	Body	18	-0.125135
	sub03	Grasp	Body	19	0.0410773
	sub03	Grasp	Body	20	0.180111
	sub03	Grasp	Body	21	-0.0312768
	sub03	Grasp	Body	22	-0.442964
	sub03	Grasp	Body	23	-0.0542348
	sub03	Grasp	Body	24	-0.0283095
	sub03	Grasp	Body	25	-0.0488049
	sub03	Grasp	Body	26	-0.141299
	sub03	Grasp	Body	27	-0.347951
	sub03	Grasp	Body	28	0.0099929
	sub03	Grasp	Body	29	0.0414746
	sub03	Grasp	Body	30	-0.139531
	sub03	Grasp	Body	31	-0.136237
	sub03	Grasp	Body	32	0.0077449
	sub03	Grasp	Body	33	0.0423684
	sub03	Grasp	Body	34	0.000368215
	sub03	Grasp	Hand	1	0.0203646
	sub03	Grasp	Hand	2	-0.522102
	sub03	Grasp	Hand	3	-0.506642
	sub03	Grasp	Hand	4	-0.189378
	sub03	Grasp	Hand	5	-0.34911
	sub03	Grasp	Hand	6	-0.340598
	sub03	Grasp	Hand	7	-0.113018
	sub03	Grasp	Hand	8	-0.209392
	sub03	Grasp	Hand	9	-0.0525816
	sub03	Grasp	Hand	10	0.0778454
	sub03	Grasp	Hand	11	0.366491
	sub03	Grasp	Hand	12	0.522183
	sub03	Grasp	Hand	13	0.483802
	sub03	Grasp	Hand	14	0.438771
	sub03	Grasp	Hand	15	0.243647
	sub03	Grasp	Hand	16	0.0929935
	sub03	Grasp	Hand	17	0.135355
	sub03	Grasp	Hand	18	0.148847
	sub03	Grasp	Hand	19	0.0736334
	sub03	Grasp	Hand	20	-0.00716481
	sub03	Grasp	Hand	21	0.0580278
	sub03	Grasp	Hand	22	-0.0733926
	sub03	Grasp	Hand	23	-0.00422445
	sub03	Grasp	Hand	24	0.0280665
	sub03	Grasp	Hand	25	0.103077
	sub03	Grasp	Hand	26	-0.0582671
	sub03	Grasp	Hand	27	-0.377259
	sub03	Grasp	Hand	28	-0.162026
	sub03	Grasp	Hand	29	0.287937
	sub03	Grasp	Hand	30	0.413258
	sub03	Grasp	Hand	31	0.448576
	sub03	Grasp	Hand	32	0.435977
	sub03	Grasp	Hand	33	0.571406
	sub03	Grasp	Hand	34	0.542116
	sub04	Action	Face	1	0.196176
	sub04	Action	Face	2	0.255181
	sub04	Action	Face	3	0.197323
	sub04	Action	Face	4	0.0980932
	sub04	Action	Face	5	-0.218822
	sub04	Action	Face	6	-0.362025
	sub04	Action	Face	7	-0.254196
	sub04	Action	Face	8	-0.263464
	sub04	Action	Face	9	-0.271931
	sub04	Action	Face	10	-0.320251
	sub04	Action	Face	11	-0.456157
	sub04	Action	Face	12	-0.16275
	sub04	Action	Face	13	-0.0883881
	sub04	Action	Face	14	-0.0896506
	sub04	Action	Face	15	-0.0914435
	sub04	Action	Face	16	-0.0605678
	sub04	Action	Face	17	-0.0578702
	sub04	Action	Face	18	-0.106571
	sub04	Action	Face	19	-0.221252
	sub04	Action	Face	20	-0.251979
	sub04	Action	Face	21	-0.173395
	sub04	Action	Face	22	-0.0543259
	sub04	Action	Face	23	-0.11746
	sub04	Action	Face	24	-0.197101
	sub04	Action	Face	25	-0.305792
	sub04	Action	Face	26	-0.3455
	sub04	Action	Face	27	-0.424038
	sub04	Action	Face	28	-0.643221
	sub04	Action	Face	29	-0.211374
	sub04	Action	Face	30	0.495385
	sub04	Action	Face	31	0.495938
	sub04	Action	Face	32	0.332878
	sub04	Action	Face	33	0.341056
	sub04	Action	Face	34	0.563926
	sub04	Action	Body	1	-0.0239857
	sub04	Action	Body	2	-0.170214
	sub04	Action	Body	3	-0.17988
	sub04	Action	Body	4	-0.162341
	sub04	Action	Body	5	-0.00846674
	sub04	Action	Body	6	0.0799732
	sub04	Action	Body	7	0.0792486
	sub04	Action	Body	8	0.182767
	sub04	Action	Body	9	0.291898
	sub04	Action	Body	10	0.267138
	sub04	Action	Body	11	0.20589
	sub04	Action	Body	12	-0.152331
	sub04	Action	Body	13	-0.274359
	sub04	Action	Body	14	-0.26261
	sub04	Action	Body	15	-0.217789
	sub04	Action	Body	16	0.0740764
	sub04	Action	Body	17	0.132021
	sub04	Action	Body	18	0.0595653
	sub04	Action	Body	19	0.0621121
	sub04	Action	Body	20	0.0319866
	sub04	Action	Body	21	0.0217415
	sub04	Action	Body	22	-0.0608407
	sub04	Action	Body	23	0.106664
	sub04	Action	Body	24	-0.11566
	sub04	Action	Body	25	-0.222945
	sub04	Action	Body	26	-0.267115
	sub04	Action	Body	27	-0.357128
	sub04	Action	Body	28	-0.427963
	sub04	Action	Body	29	-0.0754088
	sub04	Action	Body	30	0.0717181
	sub04	Action	Body	31	-0.0479424
	sub04	Action	Body	32	-0.220724
	sub04	Action	Body	33	-0.110248
	sub04	Action	Body	34	0.108743
	sub04	Action	Hand	1	0.0764558
	sub04	Action	Hand	2	0.286472
	sub04	Action	Hand	3	0.0475814
	sub04	Action	Hand	4	0.0274197
	sub04	Action	Hand	5	0.318297
	sub04	Action	Hand	6	0.590086
	sub04	Action	Hand	7	0.563935
	sub04	Action	Hand	8	0.455607
	sub04	Action	Hand	9	0.365314
	sub04	Action	Hand	10	0.514313
	sub04	Action	Hand	11	0.802272
	sub04	Action	Hand	12	0.599517
	sub04	Action	Hand	13	0.550985
	sub04	Action	Hand	14	0.42953
	sub04	Action	Hand	15	0.294495
	sub04	Action	Hand	16	0.0518473
	sub04	Action	Hand	17	-0.0145202
	sub04	Action	Hand	18	0.0611791
	sub04	Action	Hand	19	0.249661
	sub04	Action	Hand	20	0.5095
	sub04	Action	Hand	21	0.526214
	sub04	Action	Hand	22	0.245069
	sub04	Action	Hand	23	0.0734716
	sub04	Action	Hand	24	0.339947
	sub04	Action	Hand	25	0.484482
	sub04	Action	Hand	26	0.665428
	sub04	Action	Hand	27	0.872923
	sub04	Action	Hand	28	1.12693
	sub04	Action	Hand	29	0.890773
	sub04	Action	Hand	30	0.473996
	sub04	Action	Hand	31	0.0349448
	sub04	Action	Hand	32	0.027884
	sub04	Action	Hand	33	0.0744473
	sub04	Action	Hand	34	-0.210197
	sub04	Grasp	Face	1	-0.182337
	sub04	Grasp	Face	2	-0.11494
	sub04	Grasp	Face	3	-0.252976
	sub04	Grasp	Face	4	-0.32522
	sub04	Grasp	Face	5	-0.00600096
	sub04	Grasp	Face	6	0.359336
	sub04	Grasp	Face	7	0.234681
	sub04	Grasp	Face	8	0.0704544
	sub04	Grasp	Face	9	-0.100761
	sub04	Grasp	Face	10	-0.252845
	sub04	Grasp	Face	11	-0.529553
	sub04	Grasp	Face	12	-0.787782
	sub04	Grasp	Face	13	-0.614937
	sub04	Grasp	Face	14	-0.569195
	sub04	Grasp	Face	15	-0.272714
	sub04	Grasp	Face	16	-0.0847491
	sub04	Grasp	Face	17	-0.0828086
	sub04	Grasp	Face	18	-0.0286496
	sub04	Grasp	Face	19	0.0595393
	sub04	Grasp	Face	20	-0.150181
	sub04	Grasp	Face	21	-0.453073
	sub04	Grasp	Face	22	-0.983666
	sub04	Grasp	Face	23	-1.21754
	sub04	Grasp	Face	24	-1.132
	sub04	Grasp	Face	25	-0.80043
	sub04	Grasp	Face	26	-0.575733
	sub04	Grasp	Face	27	-0.488071
	sub04	Grasp	Face	28	-0.254759
	sub04	Grasp	Face	29	-0.141439
	sub04	Grasp	Face	30	0.0543268
	sub04	Grasp	Face	31	0.131528
	sub04	Grasp	Face	32	0.082126
	sub04	Grasp	Face	33	-0.156291
	sub04	Grasp	Face	34	-0.471871
	sub04	Grasp	Body	1	0.0646478
	sub04	Grasp	Body	2	0.134929
	sub04	Grasp	Body	3	0.0223863
	sub04	Grasp	Body	4	0.0552509
	sub04	Grasp	Body	5	-0.0702637
	sub04	Grasp	Body	6	-0.251594
	sub04	Grasp	Body	7	-0.221385
	sub04	Grasp	Body	8	-0.165049
	sub04	Grasp	Body	9	-0.235577
	sub04	Grasp	Body	10	-0.593881
	sub04	Grasp	Body	11	-0.531932
	sub04	Grasp	Body	12	-0.616612
	sub04	Grasp	Body	13	-0.799284
	sub04	Grasp	Body	14	-0.872531
	sub04	Grasp	Body	15	-0.464252
	sub04	Grasp	Body	16	-0.283829
	sub04	Grasp	Body	17	-0.350169
	sub04	Grasp	Body	18	-0.219059
	sub04	Grasp	Body	19	-0.0379489
	sub04	Grasp	Body	20	-0.145089
	sub04	Grasp	Body	21	-0.288564
	sub04	Grasp	Body	22	-0.354528
	sub04	Grasp	Body	23	-0.0864647
	sub04	Grasp	Body	24	-0.551808
	sub04	Grasp	Body	25	-0.632869
	sub04	Grasp	Body	26	-0.554301
	sub04	Grasp	Body	27	-0.56634
	sub04	Grasp	Body	28	-0.39507
	sub04	Grasp	Body	29	-0.226928
	sub04	Grasp	Body	30	-0.202498
	sub04	Grasp	Body	31	-0.203042
	sub04	Grasp	Body	32	-0.0121718
	sub04	Grasp	Body	33	0.22517
	sub04	Grasp	Body	34	0.165552
	sub04	Grasp	Hand	1	0.0676366
	sub04	Grasp	Hand	2	0.0263943
	sub04	Grasp	Hand	3	0.169427
	sub04	Grasp	Hand	4	0.167327
	sub04	Grasp	Hand	5	-0.16421
	sub04	Grasp	Hand	6	-0.40211
	sub04	Grasp	Hand	7	-0.239565
	sub04	Grasp	Hand	8	-0.0581727
	sub04	Grasp	Hand	9	0.0792095
	sub04	Grasp	Hand	10	0.210598
	sub04	Grasp	Hand	11	0.384326
	sub04	Grasp	Hand	12	0.461401
	sub04	Grasp	Hand	13	0.3003
	sub04	Grasp	Hand	14	0.304136
	sub04	Grasp	Hand	15	0.147872
	sub04	Grasp	Hand	16	0.0994852
	sub04	Grasp	Hand	17	0.182221
	sub04	Grasp	Hand	18	0.156536
	sub04	Grasp	Hand	19	-0.0316731
	sub04	Grasp	Hand	20	0.00509214
	sub04	Grasp	Hand	21	0.262233
	sub04	Grasp	Hand	22	0.674905
	sub04	Grasp	Hand	23	0.571122
	sub04	Grasp	Hand	24	0.324582
	sub04	Grasp	Hand	25	0.322952
	sub04	Grasp	Hand	26	0.401259
	sub04	Grasp	Hand	27	0.480694
	sub04	Grasp	Hand	28	0.267691
	sub04	Grasp	Hand	29	0.171629
	sub04	Grasp	Hand	30	0.202057
	sub04	Grasp	Hand	31	0.2532
	sub04	Grasp	Hand	32	0.135826
	sub04	Grasp	Hand	33	0.29609
	sub04	Grasp	Hand	34	0.555062
	sub05	Action	Face	1	0.609742
	sub05	Action	Face	2	0.433101
	sub05	Action	Face	3	0.173573
	sub05	Action	Face	4	0.261797
	sub05	Action	Face	5	0.360921
	sub05	Action	Face	6	0.170934
	sub05	Action	Face	7	0.207137
	sub05	Action	Face	8	0.243291
	sub05	Action	Face	9	0.188974
	sub05	Action	Face	10	-0.0208201
	sub05	Action	Face	11	-0.0475565
	sub05	Action	Face	12	0.0576618
	sub05	Action	Face	13	0.137904
	sub05	Action	Face	14	0.149786
	sub05	Action	Face	15	0.039682
	sub05	Action	Face	16	0.0345634
	sub05	Action	Face	17	-0.15473
	sub05	Action	Face	18	-0.0896057
	sub05	Action	Face	19	-0.0231848
	sub05	Action	Face	20	-0.00797136
	sub05	Action	Face	21	-0.0403053
	sub05	Action	Face	22	-0.19645
	sub05	Action	Face	23	-0.493203
	sub05	Action	Face	24	-0.248756
	sub05	Action	Face	25	-0.253158
	sub05	Action	Face	26	-0.330876
	sub05	Action	Face	27	-0.590847
	sub05	Action	Face	28	-1.19578
	sub05	Action	Face	29	-1.0977
	sub05	Action	Face	30	-0.745715
	sub05	Action	Face	31	-0.702302
	sub05	Action	Face	32	-0.51758
	sub05	Action	Face	33	-0.238645
	sub05	Action	Face	34	-0.0765784
	sub05	Action	Body	1	-0.497607
	sub05	Action	Body	2	-0.306983
	sub05	Action	Body	3	-0.196832
	sub05	Action	Body	4	-0.343864
	sub05	Action	Body	5	-0.562961
	sub05	Action	Body	6	0.0941272
	sub05	Action	Body	7	0.251265
	sub05	Action	Body	8	-0.106812
	sub05	Action	Body	9	-0.366377
	sub05	Action	Body	10	-0.838637
	sub05	Action	Body	11	-0.273365
	sub05	Action	Body	12	-0.108467
	sub05	Action	Body	13	-0.402081
	sub05	Action	Body	14	-0.523067
	sub05	Action	Body	15	-0.256626
	sub05	Action	Body	16	0.0253873
	sub05	Action	Body	17	0.0743407
	sub05	Action	Body	18	0.0357818
	sub05	Action	Body	19	0.0245154
	sub05	Action	Body	20	0.0238428
	sub05	Action	Body	21	-0.0104938
	sub05	Action	Body	22	-0.0617921
	sub05	Action	Body	23	-0.279863
	sub05	Action	Body	24	-0.158481
	sub05	Action	Body	25	-0.141174
	sub05	Action	Body	26	-0.0719342
	sub05	Action	Body	27	0.225023
	sub05	Action	Body	28	1.0019
	sub05	Action	Body	29	1.0297
	sub05	Action	Body	30	0.815118
	sub05	Action	Body	31	0.89811
	sub05	Action	Body	32	0.688935
	sub05	Action	Body	33	0.222391
	sub05	Action	Body	34	-0.0419192
	sub05	Action	Hand	1	0.80829
	sub05	Action	Hand	2	0.549342
	sub05	Action	Hand	3	0.337992
	sub05	Action	Hand	4	0.541562
	sub05	Action	Hand	5	0.546989
	sub05	Action	Hand	6	0.179066
	sub05	Action	Hand	7	0.355311
	sub05	Action	Hand	8	0.622314
	sub05	Action	Hand	9	0.875209
	sub05	Action	Hand	10	1.17969
	sub05	Action	Hand	11	0.597769
	sub05	Action	Hand	12	0.361177
	sub05	Action	Hand	13	0.486113
	sub05	Action	Hand	14	0.496755
	sub05	Action	Hand	15	0.35689
	sub05	Action	Hand	16	0.347191
	sub05	Action	Hand	17	0.41364
	sub05	Action	Hand	18	0.153886
	sub05	Action	Hand	19	0.0128431
	sub05	Action	Hand	20	0.014325
	sub05	Action	Hand	21	0.166902
	sub05	Action	Hand	22	0.573327
	sub05	Action	Hand	23	1.06486
	sub05	Action	Hand	24	0.688205
	sub05	Action	Hand	25	0.505377
	sub05	Action	Hand	26	0.516926
	sub05	Action	Hand	27	0.535207
	sub05	Action	Hand	28	0.727043
	sub05	Action	Hand	29	0.616437
	sub05	Action	Hand	30	0.585314
	sub05	Action	Hand	31	0.51985
	sub05	Action	Hand	32	0.307488
	sub05	Action	Hand	33	0.373412
	sub05	Action	Hand	34	0.273071
	sub05	Grasp	Face	1	-0.0818967
	sub05	Grasp	Face	2	-0.0191524
	sub05	Grasp	Face	3	-0.0449138
	sub05	Grasp	Face	4	-0.0694814
	sub05	Grasp	Face	5	-0.016913
	sub05	Grasp	Face	6	0.0134029
	sub05	Grasp	Face	7	0.0176298
	sub05	Grasp	Face	8	-0.10555
	sub05	Grasp	Face	9	-0.323812
	sub05	Grasp	Face	10	-0.333505
	sub05	Grasp	Face	11	-0.599192
	sub05	Grasp	Face	12	-0.221206
	sub05	Grasp	Face	13	-0.0665998
	sub05	Grasp	Face	14	-0.132006
	sub05	Grasp	Face	15	-0.197449
	sub05	Grasp	Face	16	-0.205621
	sub05	Grasp	Face	17	-0.391397
	sub05	Grasp	Face	18	-0.555468
	sub05	Grasp	Face	19	-0.650263
	sub05	Grasp	Face	20	-1.08493
	sub05	Grasp	Face	21	-1.05675
	sub05	Grasp	Face	22	-1.0469
	sub05	Grasp	Face	23	-0.764957
	sub05	Grasp	Face	24	-0.494639
	sub05	Grasp	Face	25	-0.677871
	sub05	Grasp	Face	26	-0.727349
	sub05	Grasp	Face	27	-0.49914
	sub05	Grasp	Face	28	-0.214685
	sub05	Grasp	Face	29	-0.199299
	sub05	Grasp	Face	30	-0.307621
	sub05	Grasp	Face	31	-0.32809
	sub05	Grasp	Face	32	-0.454501
	sub05	Grasp	Face	33	-0.887184
	sub05	Grasp	Face	34	-1.09557
	sub05	Grasp	Body	1	-0.381611
	sub05	Grasp	Body	2	-0.315452
	sub05	Grasp	Body	3	-0.13448
	sub05	Grasp	Body	4	-0.189138
	sub05	Grasp	Body	5	-0.21858
	sub05	Grasp	Body	6	-0.164729
	sub05	Grasp	Body	7	-0.181588
	sub05	Grasp	Body	8	-0.0674062
	sub05	Grasp	Body	9	-0.0551645
	sub05	Grasp	Body	10	0.0745843
	sub05	Grasp	Body	11	0.30722
	sub05	Grasp	Body	12	0.16042
	sub05	Grasp	Body	13	-0.110819
	sub05	Grasp	Body	14	-0.170123
	sub05	Grasp	Body	15	-0.200574
	sub05	Grasp	Body	16	-0.12721
	sub05	Grasp	Body	17	-0.0525418
	sub05	Grasp	Body	18	-0.172612
	sub05	Grasp	Body	19	-0.378489
	sub05	Grasp	Body	20	-0.872658
	sub05	Grasp	Body	21	-0.861012
	sub05	Grasp	Body	22	-0.837596
	sub05	Grasp	Body	23	-0.662311
	sub05	Grasp	Body	24	-0.429125
	sub05	Grasp	Body	25	-0.561032
	sub05	Grasp	Body	26	-0.545634
	sub05	Grasp	Body	27	-0.127932
	sub05	Grasp	Body	28	-0.0151386
	sub05	Grasp	Body	29	0.0527344
	sub05	Grasp	Body	30	0.144947
	sub05	Grasp	Body	31	0.19383
	sub05	Grasp	Body	32	0.232459
	sub05	Grasp	Body	33	0.160005
	sub05	Grasp	Body	34	-0.344012
	sub05	Grasp	Hand	1	0.0569051
	sub05	Grasp	Hand	2	0.0912455
	sub05	Grasp	Hand	3	0.0413028
	sub05	Grasp	Hand	4	0.0639532
	sub05	Grasp	Hand	5	0.0422366
	sub05	Grasp	Hand	6	0.0412214
	sub05	Grasp	Hand	7	0.0926719
	sub05	Grasp	Hand	8	0.101474
	sub05	Grasp	Hand	9	0.259202
	sub05	Grasp	Hand	10	0.251994
	sub05	Grasp	Hand	11	0.474589
	sub05	Grasp	Hand	12	0.18655
	sub05	Grasp	Hand	13	0.0362531
	sub05	Grasp	Hand	14	0.0399669
	sub05	Grasp	Hand	15	0.0668376
	sub05	Grasp	Hand	16	0.051874
	sub05	Grasp	Hand	17	0.0656255
	sub05	Grasp	Hand	18	-0.0360486
	sub05	Grasp	Hand	19	-0.30268
	sub05	Grasp	Hand	20	0.100337
	sub05	Grasp	Hand	21	0.334308
	sub05	Grasp	Hand	22	0.497889
	sub05	Grasp	Hand	23	0.405569
	sub05	Grasp	Hand	24	0.246708
	sub05	Grasp	Hand	25	0.396742
	sub05	Grasp	Hand	26	0.436706
	sub05	Grasp	Hand	27	0.218667
	sub05	Grasp	Hand	28	0.0929759
	sub05	Grasp	Hand	29	0.011725
	sub05	Grasp	Hand	30	-0.0539322
	sub05	Grasp	Hand	31	-0.180216
	sub05	Grasp	Hand	32	-0.143314
	sub05	Grasp	Hand	33	0.269165
	sub05	Grasp	Hand	34	0.638268
	sub06	Action	Face	1	0.121487
	sub06	Action	Face	2	0.338696
	sub06	Action	Face	3	0.14157
	sub06	Action	Face	4	0.0899818
	sub06	Action	Face	5	0.14541
	sub06	Action	Face	6	0.325945
	sub06	Action	Face	7	0.127736
	sub06	Action	Face	8	0.0527516
	sub06	Action	Face	9	0.0279527
	sub06	Action	Face	10	-0.291745
	sub06	Action	Face	11	-0.259604
	sub06	Action	Face	12	-0.0406547
	sub06	Action	Face	13	0.0551368
	sub06	Action	Face	14	0.044678
	sub06	Action	Face	15	-0.00532109
	sub06	Action	Face	16	-0.0984796
	sub06	Action	Face	17	-0.260919
	sub06	Action	Face	18	-0.252504
	sub06	Action	Face	19	-0.101891
	sub06	Action	Face	20	-0.180955
	sub06	Action	Face	21	-0.231302
	sub06	Action	Face	22	-0.277494
	sub06	Action	Face	23	-0.273049
	sub06	Action	Face	24	-0.271712
	sub06	Action	Face	25	-0.226467
	sub06	Action	Face	26	-0.304615
	sub06	Action	Face	27	-0.255903
	sub06	Action	Face	28	-0.255944
	sub06	Action	Face	29	-0.4378
	sub06	Action	Face	30	-0.619298
	sub06	Action	Face	31	-0.712385
	sub06	Action	Face	32	-0.635999
	sub06	Action	Face	33	-0.10407
	sub06	Action	Face	34	0.584538
	sub06	Action	Body	1	-0.821582
	sub06	Action	Body	2	-0.546079
	sub06	Action	Body	3	0.0293963
	sub06	Action	Body	4	0.101625
	sub06	Action	Body	5	0.120833
	sub06	Action	Body	6	0.209226
	sub06	Action	Body	7	0.0669888
	sub06	Action	Body	8	-0.0423206
	sub06	Action	Body	9	-0.102071
	sub06	Action	Body	10	-0.175325
	sub06	Action	Body	11	-0.00768471
	sub06	Action	Body	12	-0.0614012
	sub06	Action	Body	13	-0.217243
	sub06	Action	Body	14	-0.276775
	sub06	Action	Body	15	-0.225045
	sub06	Action	Body	16	-0.092873
	sub06	Action	Body	17	0.000824936
	sub06	Action	Body	18	0.042142
	sub06	Action	Body	19	0.0687473
	sub06	Action	Body	20	0.129104
	sub06	Action	Body	21	0.0790378
	sub06	Action	Body	22	-0.110422
	sub06	Action	Body	23	0.0835753
	sub06	Action	Body	24	0.0713591
	sub06	Action	Body	25	-0.137433
	sub06	Action	Body	26	-0.0927696
	sub06	Action	Body	27	-0.189861
	sub06	Action	Body	28	-0.455819
	sub06	Action	Body	29	0.00687285
	sub06	Action	Body	30	0.644362
	sub06	Action	Body	31	0.888939
	sub06	Action	Body	32	0.934999
	sub06	Action	Body	33	0.351182
	sub06	Action	Body	34	-0.41722
	sub06	Action	Hand	1	1.03278
	sub06	Action	Hand	2	0.839129
	sub06	Action	Hand	3	0.294761
	sub06	Action	Hand	4	0.214488
	sub06	Action	Hand	5	0.143015
	sub06	Action	Hand	6	0.0143754
	sub06	Action	Hand	7	-0.0827081
	sub06	Action	Hand	8	-0.054648
	sub06	Action	Hand	9	0.0815262
	sub06	Action	Hand	10	0.830488
	sub06	Action	Hand	11	0.606225
	sub06	Action	Hand	12	0.275102
	sub06	Action	Hand	13	0.146074
	sub06	Action	Hand	14	0.157718
	sub06	Action	Hand	15	0.176625
	sub06	Action	Hand	16	0.170577
	sub06	Action	Hand	17	0.209602
	sub06	Action	Hand	18	0.188904
	sub06	Action	Hand	19	0.136542
	sub06	Action	Hand	20	0.340249
	sub06	Action	Hand	21	0.41268
	sub06	Action	Hand	22	0.452134
	sub06	Action	Hand	23	0.328607
	sub06	Action	Hand	24	0.296325
	sub06	Action	Hand	25	0.390358
	sub06	Action	Hand	26	0.45433
	sub06	Action	Hand	27	0.400326
	sub06	Action	Hand	28	0.6339
	sub06	Action	Hand	29	0.658842
	sub06	Action	Hand	30	0.483703
	sub06	Action	Hand	31	0.460583
	sub06	Action	Hand	32	0.276645
	sub06	Action	Hand	33	-0.0344634
	sub06	Action	Hand	34	0.0225452
	sub06	Grasp	Face	1	0.0982881
	sub06	Grasp	Face	2	-0.0950076
	sub06	Grasp	Face	3	0.12224
	sub06	Grasp	Face	4	-0.024982
	sub06	Grasp	Face	5	-0.103576
	sub06	Grasp	Face	6	-0.039888
	sub06	Grasp	Face	7	0.0396721
	sub06	Grasp	Face	8	0.0434288
	sub06	Grasp	Face	9	0.0222019
	sub06	Grasp	Face	10	-0.191787
	sub06	Grasp	Face	11	-0.437326
	sub06	Grasp	Face	12	-0.142786
	sub06	Grasp	Face	13	-0.0220869
	sub06	Grasp	Face	14	-0.0508808
	sub06	Grasp	Face	15	-0.143097
	sub06	Grasp	Face	16	-0.162273
	sub06	Grasp	Face	17	-0.33266
	sub06	Grasp	Face	18	-0.649821
	sub06	Grasp	Face	19	-0.855271
	sub06	Grasp	Face	20	-1.02068
	sub06	Grasp	Face	21	-1.17942
	sub06	Grasp	Face	22	-0.931914
	sub06	Grasp	Face	23	-0.768526
	sub06	Grasp	Face	24	-1.34402
	sub06	Grasp	Face	25	-1.42176
	sub06	Grasp	Face	26	-1.34851
	sub06	Grasp	Face	27	-1.3297
	sub06	Grasp	Face	28	-0.997224
	sub06	Grasp	Face	29	-0.546073
	sub06	Grasp	Face	30	-0.344083
	sub06	Grasp	Face	31	-0.256927
	sub06	Grasp	Face	32	-0.238124
	sub06	Grasp	Face	33	-0.43323
	sub06	Grasp	Face	34	-0.0925142
	sub06	Grasp	Body	1	0.0138111
	sub06	Grasp	Body	2	-0.064912
	sub06	Grasp	Body	3	-0.321178
	sub06	Grasp	Body	4	-0.158532
	sub06	Grasp	Body	5	-0.111637
	sub06	Grasp	Body	6	-0.176181
	sub06	Grasp	Body	7	-0.115808
	sub06	Grasp	Body	8	-0.126086
	sub06	Grasp	Body	9	-0.154851
	sub06	Grasp	Body	10	-0.19079
	sub06	Grasp	Body	11	-0.346723
	sub06	Grasp	Body	12	-0.228819
	sub06	Grasp	Body	13	-0.25908
	sub06	Grasp	Body	14	-0.209758
	sub06	Grasp	Body	15	-0.341195
	sub06	Grasp	Body	16	-0.34417
	sub06	Grasp	Body	17	-0.547355
	sub06	Grasp	Body	18	-0.917053
	sub06	Grasp	Body	19	-0.970761
	sub06	Grasp	Body	20	-0.773992
	sub06	Grasp	Body	21	-0.97286
	sub06	Grasp	Body	22	-0.821806
	sub06	Grasp	Body	23	-0.693043
	sub06	Grasp	Body	24	-0.853347
	sub06	Grasp	Body	25	-0.798673
	sub06	Grasp	Body	26	-0.88668
	sub06	Grasp	Body	27	-0.977193
	sub06	Grasp	Body	28	-0.608882
	sub06	Grasp	Body	29	-0.0124568
	sub06	Grasp	Body	30	0.0134994
	sub06	Grasp	Body	31	0.0417049
	sub06	Grasp	Body	32	0.104589
	sub06	Grasp	Body	33	0.259258
	sub06	Grasp	Body	34	-0.0734642
	sub06	Grasp	Hand	1	-0.415399
	sub06	Grasp	Hand	2	-0.382539
	sub06	Grasp	Hand	3	-0.0616047
	sub06	Grasp	Hand	4	-0.0778575
	sub06	Grasp	Hand	5	-0.14035
	sub06	Grasp	Hand	6	-0.155107
	sub06	Grasp	Hand	7	-0.105165
	sub06	Grasp	Hand	8	-0.0784077
	sub06	Grasp	Hand	9	-0.00959206
	sub06	Grasp	Hand	10	0.181997
	sub06	Grasp	Hand	11	0.463859
	sub06	Grasp	Hand	12	0.11561
	sub06	Grasp	Hand	13	-0.0569378
	sub06	Grasp	Hand	14	0.014911
	sub06	Grasp	Hand	15	0.0329714
	sub06	Grasp	Hand	16	0.0996812
	sub06	Grasp	Hand	17	0.260767
	sub06	Grasp	Hand	18	0.225473
	sub06	Grasp	Hand	19	0.0465017
	sub06	Grasp	Hand	20	-0.0758048
	sub06	Grasp	Hand	21	0.598655
	sub06	Grasp	Hand	22	0.269452
	sub06	Grasp	Hand	23	-0.344293
	sub06	Grasp	Hand	24	-0.20513
	sub06	Grasp	Hand	25	0.454293
	sub06	Grasp	Hand	26	0.839701
	sub06	Grasp	Hand	27	0.992823
	sub06	Grasp	Hand	28	0.636973
	sub06	Grasp	Hand	29	0.152665
	sub06	Grasp	Hand	30	0.0395505
	sub06	Grasp	Hand	31	0.0196026
	sub06	Grasp	Hand	32	0.047966
	sub06	Grasp	Hand	33	0.108212
	sub06	Grasp	Hand	34	-0.185382
	sub07	Action	Face	1	0.0656015
	sub07	Action	Face	2	0.347129
	sub07	Action	Face	3	0.428738
	sub07	Action	Face	4	0.366528
	sub07	Action	Face	5	0.253533
	sub07	Action	Face	6	0.118525
	sub07	Action	Face	7	0.00118242
	sub07	Action	Face	8	-0.0238689
	sub07	Action	Face	9	0.0168777
	sub07	Action	Face	10	-0.075179
	sub07	Action	Face	11	-0.208061
	sub07	Action	Face	12	-0.15473
	sub07	Action	Face	13	-0.130498
	sub07	Action	Face	14	-0.133018
	sub07	Action	Face	15	-0.189446
	sub07	Action	Face	16	-0.209013
	sub07	Action	Face	17	-0.178516
	sub07	Action	Face	18	-0.15119
	sub07	Action	Face	19	-0.143501
	sub07	Action	Face	20	-0.132252
	sub07	Action	Face	21	-0.100597
	sub07	Action	Face	22	-0.146815
	sub07	Action	Face	23	-0.196566
	sub07	Action	Face	24	-0.105682
	sub07	Action	Face	25	-0.0497447
	sub07	Action	Face	26	-0.224419
	sub07	Action	Face	27	-0.304517
	sub07	Action	Face	28	-0.368593
	sub07	Action	Face	29	-0.434549
	sub07	Action	Face	30	-0.355145
	sub07	Action	Face	31	-0.0241656
	sub07	Action	Face	32	0.128228
	sub07	Action	Face	33	0.0670367
	sub07	Action	Face	34	-0.0068319
	sub07	Action	Body	1	-0.0350931
	sub07	Action	Body	2	0.128352
	sub07	Action	Body	3	0.135974
	sub07	Action	Body	4	-0.00583247
	sub07	Action	Body	5	-0.41654
	sub07	Action	Body	6	-0.447016
	sub07	Action	Body	7	-0.200303
	sub07	Action	Body	8	-0.0366251
	sub07	Action	Body	9	-0.0861608
	sub07	Action	Body	10	0.0148707
	sub07	Action	Body	11	0.0721454
	sub07	Action	Body	12	-0.00456878
	sub07	Action	Body	13	-0.0761578
	sub07	Action	Body	14	-0.0679696
	sub07	Action	Body	15	-0.265978
	sub07	Action	Body	16	-0.398986
	sub07	Action	Body	17	-0.288916
	sub07	Action	Body	18	-0.15379
	sub07	Action	Body	19	-0.0883643
	sub07	Action	Body	20	-0.109342
	sub07	Action	Body	21	-0.142818
	sub07	Action	Body	22	-0.0209269
	sub07	Action	Body	23	0.21593
	sub07	Action	Body	24	0.15695
	sub07	Action	Body	25	0.107016
	sub07	Action	Body	26	0.18493
	sub07	Action	Body	27	0.193829
	sub07	Action	Body	28	0.188991
	sub07	Action	Body	29	0.210628
	sub07	Action	Body	30	0.0717749
	sub07	Action	Body	31	-0.386923
	sub07	Action	Body	32	-0.40989
	sub07	Action	Body	33	-0.162739
	sub07	Action	Body	34	0.410725
	sub07	Action	Hand	1	0.126424
	sub07	Action	Hand	2	0.126373
	sub07	Action	Hand	3	0.0512485
	sub07	Action	Hand	4	0.296508
	sub07	Action	Hand	5	0.502056
	sub07	Action	Hand	6	0.348456
	sub07	Action	Hand	7	0.145962
	sub07	Action	Hand	8	0.08131
	sub07	Action	Hand	9	0.161484
	sub07	Action	Hand	10	0.347176
	sub07	Action	Hand	11	0.450782
	sub07	Action	Hand	12	0.372579
	sub07	Action	Hand	13	0.409441
	sub07	Action	Hand	14	0.503833
	sub07	Action	Hand	15	0.758606
	sub07	Action	Hand	16	0.745234
	sub07	Action	Hand	17	0.442571
	sub07	Action	Hand	18	0.445805
	sub07	Action	Hand	19	0.413907
	sub07	Action	Hand	20	0.3654
	sub07	Action	Hand	21	0.309069
	sub07	Action	Hand	22	0.402475
	sub07	Action	Hand	23	0.439697
	sub07	Action	Hand	24	0.312665
	sub07	Action	Hand	25	0.244634
	sub07	Action	Hand	26	0.276046
	sub07	Action	Hand	27	0.30138
	sub07	Action	Hand	28	0.319924
	sub07	Action	Hand	29	0.486994
	sub07	Action	Hand	30	0.635906
	sub07	Action	Hand	31	0.758563
	sub07	Action	Hand	32	0.574914
	sub07	Action	Hand	33	0.0375422
	sub07	Action	Hand	34	-0.869768
	sub07	Grasp	Face	1	-0.0803663
	sub07	Grasp	Face	2	-0.00139766
	sub07	Grasp	Face	3	-0.135144
	sub07	Grasp	Face	4	-0.43644
	sub07	Grasp	Face	5	-0.262866
	sub07	Grasp	Face	6	-0.0946868
	sub07	Grasp	Face	7	-0.0249575
	sub07	Grasp	Face	8	0.0202603
	sub07	Grasp	Face	9	-0.00640762
	sub07	Grasp	Face	10	0.0163336
	sub07	Grasp	Face	11	0.0978679
	sub07	Grasp	Face	12	0.128353
	sub07	Grasp	Face	13	-0.00207416
	sub07	Grasp	Face	14	-0.0815035
	sub07	Grasp	Face	15	-0.163234
	sub07	Grasp	Face	16	-0.349811
	sub07	Grasp	Face	17	-0.763717
	sub07	Grasp	Face	18	-0.831555
	sub07	Grasp	Face	19	-0.598632
	sub07	Grasp	Face	20	-0.379557
	sub07	Grasp	Face	21	-0.349223
	sub07	Grasp	Face	22	-0.643838
	sub07	Grasp	Face	23	-0.587991
	sub07	Grasp	Face	24	-0.426464
	sub07	Grasp	Face	25	-0.108257
	sub07	Grasp	Face	26	-0.0946075
	sub07	Grasp	Face	27	-0.0830612
	sub07	Grasp	Face	28	-0.026894
	sub07	Grasp	Face	29	-0.134077
	sub07	Grasp	Face	30	-0.224207
	sub07	Grasp	Face	31	-0.478185
	sub07	Grasp	Face	32	-0.875274
	sub07	Grasp	Face	33	-0.706697
	sub07	Grasp	Face	34	-0.226615
	sub07	Grasp	Body	1	-0.316021
	sub07	Grasp	Body	2	-0.476112
	sub07	Grasp	Body	3	-0.638877
	sub07	Grasp	Body	4	-0.759484
	sub07	Grasp	Body	5	-0.201186
	sub07	Grasp	Body	6	0.0674246
	sub07	Grasp	Body	7	0.0281598
	sub07	Grasp	Body	8	0.00449001
	sub07	Grasp	Body	9	0.0209034
	sub07	Grasp	Body	10	0.0183615
	sub07	Grasp	Body	11	-0.01119
	sub07	Grasp	Body	12	-0.0566955
	sub07	Grasp	Body	13	-0.0991215
	sub07	Grasp	Body	14	-0.129148
	sub07	Grasp	Body	15	-0.215034
	sub07	Grasp	Body	16	-0.428329
	sub07	Grasp	Body	17	-0.689945
	sub07	Grasp	Body	18	-0.519694
	sub07	Grasp	Body	19	-0.269485
	sub07	Grasp	Body	20	-0.183366
	sub07	Grasp	Body	21	-0.145792
	sub07	Grasp	Body	22	0.133453
	sub07	Grasp	Body	23	0.108601
	sub07	Grasp	Body	24	-0.0642284
	sub07	Grasp	Body	25	-0.067895
	sub07	Grasp	Body	26	0.0325212
	sub07	Grasp	Body	27	0.00553924
	sub07	Grasp	Body	28	-0.0637983
	sub07	Grasp	Body	29	-0.0261035
	sub07	Grasp	Body	30	-0.0333732
	sub07	Grasp	Body	31	0.133129
	sub07	Grasp	Body	32	0.457237
	sub07	Grasp	Body	33	0.552691
	sub07	Grasp	Body	34	-0.128386
	sub07	Grasp	Hand	1	0.324911
	sub07	Grasp	Hand	2	0.428446
	sub07	Grasp	Hand	3	0.248915
	sub07	Grasp	Hand	4	0.103049
	sub07	Grasp	Hand	5	-0.099461
	sub07	Grasp	Hand	6	-0.0628803
	sub07	Grasp	Hand	7	-0.0235232
	sub07	Grasp	Hand	8	-0.0676376
	sub07	Grasp	Hand	9	-0.0573377
	sub07	Grasp	Hand	10	-0.112298
	sub07	Grasp	Hand	11	-0.391855
	sub07	Grasp	Hand	12	-0.369807
	sub07	Grasp	Hand	13	0.014236
	sub07	Grasp	Hand	14	0.167419
	sub07	Grasp	Hand	15	0.227229
	sub07	Grasp	Hand	16	0.342025
	sub07	Grasp	Hand	17	0.523099
	sub07	Grasp	Hand	18	0.599542
	sub07	Grasp	Hand	19	0.393339
	sub07	Grasp	Hand	20	0.211051
	sub07	Grasp	Hand	21	0.202697
	sub07	Grasp	Hand	22	0.344659
	sub07	Grasp	Hand	23	0.236083
	sub07	Grasp	Hand	24	0.0845829
	sub07	Grasp	Hand	25	0.00314602
	sub07	Grasp	Hand	26	0.0195959
	sub07	Grasp	Hand	27	-0.00640968
	sub07	Grasp	Hand	28	-0.0221203
	sub07	Grasp	Hand	29	0.0355497
	sub07	Grasp	Hand	30	0.128289
	sub07	Grasp	Hand	31	0.260401
	sub07	Grasp	Hand	32	0.40281
	sub07	Grasp	Hand	33	0.210251
	sub07	Grasp	Hand	34	0.58136
	sub08	Action	Face	1	-0.0417125
	sub08	Action	Face	2	0.0255798
	sub08	Action	Face	3	0.0370763
	sub08	Action	Face	4	0.198723
	sub08	Action	Face	5	0.274424
	sub08	Action	Face	6	0.30298
	sub08	Action	Face	7	0.235474
	sub08	Action	Face	8	0.187493
	sub08	Action	Face	9	0.081926
	sub08	Action	Face	10	-0.0452659
	sub08	Action	Face	11	-0.0373301
	sub08	Action	Face	12	0.0447548
	sub08	Action	Face	13	0.0803313
	sub08	Action	Face	14	0.0689158
	sub08	Action	Face	15	-0.0862561
	sub08	Action	Face	16	-0.213966
	sub08	Action	Face	17	-0.177743
	sub08	Action	Face	18	-0.338874
	sub08	Action	Face	19	-0.450961
	sub08	Action	Face	20	-0.125947
	sub08	Action	Face	21	-0.201854
	sub08	Action	Face	22	-0.519754
	sub08	Action	Face	23	-0.683695
	sub08	Action	Face	24	-0.423925
	sub08	Action	Face	25	-0.393619
	sub08	Action	Face	26	-0.500838
	sub08	Action	Face	27	-0.62799
	sub08	Action	Face	28	-0.902988
	sub08	Action	Face	29	-1.14912
	sub08	Action	Face	30	-1.27074
	sub08	Action	Face	31	-1.41786
	sub08	Action	Face	32	-1.47486
	sub08	Action	Face	33	-1.31942
	sub08	Action	Face	34	-0.087122
	sub08	Action	Body	1	0.0531122
	sub08	Action	Body	2	0.0877151
	sub08	Action	Body	3	0.17642
	sub08	Action	Body	4	0.351036
	sub08	Action	Body	5	0.227482
	sub08	Action	Body	6	0.158387
	sub08	Action	Body	7	0.00846935
	sub08	Action	Body	8	-0.0677248
	sub08	Action	Body	9	0.0251441
	sub08	Action	Body	10	0.189781
	sub08	Action	Body	11	0.263255
	sub08	Action	Body	12	0.141147
	sub08	Action	Body	13	0.0758583
	sub08	Action	Body	14	0.0574607
	sub08	Action	Body	15	0.160459
	sub08	Action	Body	16	0.384695
	sub08	Action	Body	17	0.483347
	sub08	Action	Body	18	0.593187
	sub08	Action	Body	19	0.4197
	sub08	Action	Body	20	0.0316861
	sub08	Action	Body	21	-0.0439112
	sub08	Action	Body	22	0.00436203
	sub08	Action	Body	23	0.0796555
	sub08	Action	Body	24	0.277852
	sub08	Action	Body	25	0.35664
	sub08	Action	Body	26	0.483935
	sub08	Action	Body	27	0.82724
	sub08	Action	Body	28	1.16377
	sub08	Action	Body	29	0.757977
	sub08	Action	Body	30	0.423343
	sub08	Action	Body	31	0.105944
	sub08	Action	Body	32	-0.391769
	sub08	Action	Body	33	-1.13902
	sub08	Action	Body	34	-1.06315
	sub08	Action	Hand	1	0.132415
	sub08	Action	Hand	2	0.0905617
	sub08	Action	Hand	3	0.24879
	sub08	Action	Hand	4	0.382672
	sub08	Action	Hand	5	0.342544
	sub08	Action	Hand	6	0.090785
	sub08	Action	Hand	7	-0.202046
	sub08	Action	Hand	8	-0.174929
	sub08	Action	Hand	9	-0.0910369
	sub08	Action	Hand	10	0.00998214
	sub08	Action	Hand	11	-0.0116134
	sub08	Action	Hand	12	-0.0556651
	sub08	Action	Hand	13	-0.0309223
	sub08	Action	Hand	14	0.0050868
	sub08	Action	Hand	15	0.253904
	sub08	Action	Hand	16	0.601445
	sub08	Action	Hand	17	0.666054
	sub08	Action	Hand	18	0.678683
	sub08	Action	Hand	19	0.646118
	sub08	Action	Hand	20	0.258134
	sub08	Action	Hand	21	0.401014
	sub08	Action	Hand	22	0.83995
	sub08	Action	Hand	23	0.997007
	sub08	Action	Hand	24	0.76573
	sub08	Action	Hand	25	0.744197
	sub08	Action	Hand	26	0.902249
	sub08	Action	Hand	27	1.28518
	sub08	Action	Hand	28	1.50356
	sub08	Action	Hand	29	1.37446
	sub08	Action	Hand	30	1.33653
	sub08	Action	Hand	31	1.47422
	sub08	Action	Hand	32	1.58904
	sub08	Action	Hand	33	1.69603
	sub08	Action	Hand	34	1.58238
	sub08	Grasp	Face	1	0.0589678
	sub08	Grasp	Face	2	0.0195964
	sub08	Grasp	Face	3	-0.0416137
	sub08	Grasp	Face	4	-0.0348986
	sub08	Grasp	Face	5	-0.0409031
	sub08	Grasp	Face	6	-0.0695015
	sub08	Grasp	Face	7	0.0887931
	sub08	Grasp	Face	8	0.167212
	sub08	Grasp	Face	9	0.100426
	sub08	Grasp	Face	10	0.0695337
	sub08	Grasp	Face	11	-0.00325431
	sub08	Grasp	Face	12	-0.0320031
	sub08	Grasp	Face	13	-0.00134783
	sub08	Grasp	Face	14	0.0501597
	sub08	Grasp	Face	15	0.00737929
	sub08	Grasp	Face	16	-0.125772
	sub08	Grasp	Face	17	-0.241911
	sub08	Grasp	Face	18	-0.430407
	sub08	Grasp	Face	19	-0.477068
	sub08	Grasp	Face	20	-0.254537
	sub08	Grasp	Face	21	-0.032075
	sub08	Grasp	Face	22	-0.207009
	sub08	Grasp	Face	23	-0.365362
	sub08	Grasp	Face	24	-0.380021
	sub08	Grasp	Face	25	-0.273622
	sub08	Grasp	Face	26	-0.209253
	sub08	Grasp	Face	27	-0.069834
	sub08	Grasp	Face	28	0.0149637
	sub08	Grasp	Face	29	-0.185556
	sub08	Grasp	Face	30	-0.274194
	sub08	Grasp	Face	31	-0.19398
	sub08	Grasp	Face	32	-0.188262
	sub08	Grasp	Face	33	-0.260029
	sub08	Grasp	Face	34	-0.336321
	sub08	Grasp	Body	1	0.0269391
	sub08	Grasp	Body	2	0.0119027
	sub08	Grasp	Body	3	0.0722667
	sub08	Grasp	Body	4	0.178473
	sub08	Grasp	Body	5	0.183188
	sub08	Grasp	Body	6	0.178521
	sub08	Grasp	Body	7	-0.10107
	sub08	Grasp	Body	8	-0.249963
	sub08	Grasp	Body	9	-0.110304
	sub08	Grasp	Body	10	-0.0199712
	sub08	Grasp	Body	11	-0.0121446
	sub08	Grasp	Body	12	-0.0164425
	sub08	Grasp	Body	13	-0.0488077
	sub08	Grasp	Body	14	-0.0503498
	sub08	Grasp	Body	15	0.013795
	sub08	Grasp	Body	16	0.00576684
	sub08	Grasp	Body	17	-0.0200624
	sub08	Grasp	Body	18	-0.0672542
	sub08	Grasp	Body	19	-0.118559
	sub08	Grasp	Body	20	-0.0861983
	sub08	Grasp	Body	21	0.0334489
	sub08	Grasp	Body	22	0.00356387
	sub08	Grasp	Body	23	-0.242588
	sub08	Grasp	Body	24	-0.253046
	sub08	Grasp	Body	25	-0.13721
	sub08	Grasp	Body	26	-0.125517
	sub08	Grasp	Body	27	-0.151419
	sub08	Grasp	Body	28	-0.130527
	sub08	Grasp	Body	29	-0.254786
	sub08	Grasp	Body	30	-0.334484
	sub08	Grasp	Body	31	-0.306916
	sub08	Grasp	Body	32	-0.261402
	sub08	Grasp	Body	33	-0.15719
	sub08	Grasp	Body	34	-0.104248
	sub08	Grasp	Hand	1	-0.0484587
	sub08	Grasp	Hand	2	-0.0322878
	sub08	Grasp	Hand	3	-0.0244926
	sub08	Grasp	Hand	4	0.0120699
	sub08	Grasp	Hand	5	0.0657994
	sub08	Grasp	Hand	6	-0.0442789
	sub08	Grasp	Hand	7	-0.400299
	sub08	Grasp	Hand	8	-0.392355
	sub08	Grasp	Hand	9	-0.247768
	sub08	Grasp	Hand	10	-0.217676
	sub08	Grasp	Hand	11	-0.0506116
	sub08	Grasp	Hand	12	0.0167536
	sub08	Grasp	Hand	13	-0.0201803
	sub08	Grasp	Hand	14	-0.0906979
	sub08	Grasp	Hand	15	-0.0938393
	sub08	Grasp	Hand	16	0.065013
	sub08	Grasp	Hand	17	0.119022
	sub08	Grasp	Hand	18	0.0490868
	sub08	Grasp	Hand	19	-0.0154035
	sub08	Grasp	Hand	20	-0.215611
	sub08	Grasp	Hand	21	-0.270703
	sub08	Grasp	Hand	22	-0.0375265
	sub08	Grasp	Hand	23	0.130201
	sub08	Grasp	Hand	24	0.303404
	sub08	Grasp	Hand	25	0.294652
	sub08	Grasp	Hand	26	0.264623
	sub08	Grasp	Hand	27	0.158512
	sub08	Grasp	Hand	28	0.110238
	sub08	Grasp	Hand	29	0.253247
	sub08	Grasp	Hand	30	0.268254
	sub08	Grasp	Hand	31	0.133975
	sub08	Grasp	Hand	32	0.0544902
	sub08	Grasp	Hand	33	0.0372929
	sub08	Grasp	Hand	34	0.092951
	sub09	Action	Face	1	0.297601
	sub09	Action	Face	2	0.347038
	sub09	Action	Face	3	0.240638
	sub09	Action	Face	4	0.145819
	sub09	Action	Face	5	-0.139367
	sub09	Action	Face	6	-0.158989
	sub09	Action	Face	7	-0.0763372
	sub09	Action	Face	8	-0.221442
	sub09	Action	Face	9	-0.22558
	sub09	Action	Face	10	0.111142
	sub09	Action	Face	11	0.0185617
	sub09	Action	Face	12	-0.133655
	sub09	Action	Face	13	-0.574886
	sub09	Action	Face	14	-1.12931
	sub09	Action	Face	15	-1.44674
	sub09	Action	Face	16	-1.47052
	sub09	Action	Face	17	-0.947239
	sub09	Action	Face	18	-0.197485
	sub09	Action	Face	19	-0.073661
	sub09	Action	Face	20	-0.10524
	sub09	Action	Face	21	-0.111407
	sub09	Action	Face	22	-0.124675
	sub09	Action	Face	23	-0.108213
	sub09	Action	Face	24	-0.26992
	sub09	Action	Face	25	-0.742157
	sub09	Action	Face	26	-0.971494
	sub09	Action	Face	27	-1.14941
	sub09	Action	Face	28	-1.09859
	sub09	Action	Face	29	-0.674715
	sub09	Action	Face	30	-0.27104
	sub09	Action	Face	31	-0.149071
	sub09	Action	Face	32	-0.164729
	sub09	Action	Face	33	-0.132654
	sub09	Action	Face	34	-0.141811
	sub09	Action	Body	1	0.303056
	sub09	Action	Body	2	0.294089
	sub09	Action	Body	3	0.275691
	sub09	Action	Body	4	0.177943
	sub09	Action	Body	5	-0.0751191
	sub09	Action	Body	6	-0.375777
	sub09	Action	Body	7	-0.478028
	sub09	Action	Body	8	-0.428362
	sub09	Action	Body	9	-0.309673
	sub09	Action	Body	10	-0.348653
	sub09	Action	Body	11	-0.38075
	sub09	Action	Body	12	-0.474935
	sub09	Action	Body	13	-0.761092
	sub09	Action	Body	14	-0.585809
	sub09	Action	Body	15	-0.0585203
	sub09	Action	Body	16	0.324826
	sub09	Action	Body	17	0.352781
	sub09	Action	Body	18	0.0290425
	sub09	Action	Body	19	-0.00386518
	sub09	Action	Body	20	-0.0278309
	sub09	Action	Body	21	0.00155821
	sub09	Action	Body	22	-0.00789422
	sub09	Action	Body	23	-0.0866164
	sub09	Action	Body	24	-0.524204
	sub09	Action	Body	25	-0.561189
	sub09	Action	Body	26	0.153939
	sub09	Action	Body	27	0.861403
	sub09	Action	Body	28	0.944519
	sub09	Action	Body	29	0.241729
	sub09	Action	Body	30	0.00357444
	sub09	Action	Body	31	-0.04848
	sub09	Action	Body	32	-0.0493233
	sub09	Action	Body	33	-0.0358839
	sub09	Action	Body	34	0.00498137
	sub09	Action	Hand	1	-0.138757
	sub09	Action	Hand	2	0.137221
	sub09	Action	Hand	3	0.0370845
	sub09	Action	Hand	4	0.167149
	sub09	Action	Hand	5	0.493909
	sub09	Action	Hand	6	0.718396
	sub09	Action	Hand	7	0.810651
	sub09	Action	Hand	8	0.787683
	sub09	Action	Hand	9	0.535879
	sub09	Action	Hand	10	0.0891204
	sub09	Action	Hand	11	0.180256
	sub09	Action	Hand	12	0.266952
	sub09	Action	Hand	13	0.704947
	sub09	Action	Hand	14	1.21346
	sub09	Action	Hand	15	1.57358
	sub09	Action	Hand	16	1.56649
	sub09	Action	Hand	17	0.988232
	sub09	Action	Hand	18	0.33861
	sub09	Action	Hand	19	0.235672
	sub09	Action	Hand	20	0.301111
	sub09	Action	Hand	21	0.319736
	sub09	Action	Hand	22	0.377503
	sub09	Action	Hand	23	0.363384
	sub09	Action	Hand	24	0.847812
	sub09	Action	Hand	25	0.802359
	sub09	Action	Hand	26	0.752742
	sub09	Action	Hand	27	0.981694
	sub09	Action	Hand	28	1.11932
	sub09	Action	Hand	29	0.781386
	sub09	Action	Hand	30	0.396817
	sub09	Action	Hand	31	0.291714
	sub09	Action	Hand	32	0.28197
	sub09	Action	Hand	33	0.243418
	sub09	Action	Hand	34	0.0542248
	sub09	Grasp	Face	1	-0.0545256
	sub09	Grasp	Face	2	-0.219668
	sub09	Grasp	Face	3	-0.410404
	sub09	Grasp	Face	4	-0.507275
	sub09	Grasp	Face	5	-0.0126871
	sub09	Grasp	Face	6	-0.143041
	sub09	Grasp	Face	7	-0.203012
	sub09	Grasp	Face	8	-0.201144
	sub09	Grasp	Face	9	-0.228497
	sub09	Grasp	Face	10	-0.361816
	sub09	Grasp	Face	11	-0.317197
	sub09	Grasp	Face	12	-0.107059
	sub09	Grasp	Face	13	0.520716
	sub09	Grasp	Face	14	0.468643
	sub09	Grasp	Face	15	0.563467
	sub09	Grasp	Face	16	0.730765
	sub09	Grasp	Face	17	0.511237
	sub09	Grasp	Face	18	0.113341
	sub09	Grasp	Face	19	0.0258742
	sub09	Grasp	Face	20	-0.0634549
	sub09	Grasp	Face	21	-0.0628411
	sub09	Grasp	Face	22	-0.0592858
	sub09	Grasp	Face	23	-0.0728177
	sub09	Grasp	Face	24	-0.095172
	sub09	Grasp	Face	25	-0.0164011
	sub09	Grasp	Face	26	-0.119521
	sub09	Grasp	Face	27	-0.125252
	sub09	Grasp	Face	28	-0.295904
	sub09	Grasp	Face	29	-0.854402
	sub09	Grasp	Face	30	-1.1088
	sub09	Grasp	Face	31	-0.850015
	sub09	Grasp	Face	32	-0.435276
	sub09	Grasp	Face	33	0.148415
	sub09	Grasp	Face	34	0.334019
	sub09	Grasp	Body	1	-0.133149
	sub09	Grasp	Body	2	-0.156088
	sub09	Grasp	Body	3	-0.315972
	sub09	Grasp	Body	4	-0.317024
	sub09	Grasp	Body	5	-0.223763
	sub09	Grasp	Body	6	-0.167714
	sub09	Grasp	Body	7	-0.0501138
	sub09	Grasp	Body	8	-0.113826
	sub09	Grasp	Body	9	-0.077674
	sub09	Grasp	Body	10	0.501317
	sub09	Grasp	Body	11	0.116325
	sub09	Grasp	Body	12	-0.074072
	sub09	Grasp	Body	13	0.23546
	sub09	Grasp	Body	14	0.0404012
	sub09	Grasp	Body	15	-0.034953
	sub09	Grasp	Body	16	-0.142595
	sub09	Grasp	Body	17	-0.0632626
	sub09	Grasp	Body	18	-0.0155935
	sub09	Grasp	Body	19	-0.00360996
	sub09	Grasp	Body	20	-0.0137202
	sub09	Grasp	Body	21	0.0174756
	sub09	Grasp	Body	22	0.0293093
	sub09	Grasp	Body	23	-0.0335937
	sub09	Grasp	Body	24	0.080449
	sub09	Grasp	Body	25	0.246443
	sub09	Grasp	Body	26	0.0919578
	sub09	Grasp	Body	27	0.0501637
	sub09	Grasp	Body	28	0.0272051
	sub09	Grasp	Body	29	-0.590251
	sub09	Grasp	Body	30	-0.798455
	sub09	Grasp	Body	31	-0.629248
	sub09	Grasp	Body	32	-0.521824
	sub09	Grasp	Body	33	-0.457596
	sub09	Grasp	Body	34	-0.279392
	sub09	Grasp	Hand	1	0.125131
	sub09	Grasp	Hand	2	-0.149589
	sub09	Grasp	Hand	3	-0.203485
	sub09	Grasp	Hand	4	-0.0832975
	sub09	Grasp	Hand	5	-0.0803297
	sub09	Grasp	Hand	6	0.159303
	sub09	Grasp	Hand	7	0.206002
	sub09	Grasp	Hand	8	0.180351
	sub09	Grasp	Hand	9	0.170999
	sub09	Grasp	Hand	10	0.213269
	sub09	Grasp	Hand	11	0.387454
	sub09	Grasp	Hand	12	0.291045
	sub09	Grasp	Hand	13	-0.500712
	sub09	Grasp	Hand	14	-0.402663
	sub09	Grasp	Hand	15	-0.450322
	sub09	Grasp	Hand	16	-0.498377
	sub09	Grasp	Hand	17	-0.307504
	sub09	Grasp	Hand	18	-0.110202
	sub09	Grasp	Hand	19	-0.0445561
	sub09	Grasp	Hand	20	0.10587
	sub09	Grasp	Hand	21	0.0741826
	sub09	Grasp	Hand	22	0.0822646
	sub09	Grasp	Hand	23	0.115361
	sub09	Grasp	Hand	24	0.0837812
	sub09	Grasp	Hand	25	0.0299237
	sub09	Grasp	Hand	26	0.027856
	sub09	Grasp	Hand	27	0.0425039
	sub09	Grasp	Hand	28	0.165971
	sub09	Grasp	Hand	29	0.754848
	sub09	Grasp	Hand	30	1.10596
	sub09	Grasp	Hand	31	0.917714
	sub09	Grasp	Hand	32	0.663873
	sub09	Grasp	Hand	33	0.354849
	sub09	Grasp	Hand	34	0.18262
	sub10	Action	Face	1	0.217016
	sub10	Action	Face	2	0.223339
	sub10	Action	Face	3	0.148787
	sub10	Action	Face	4	0.162405
	sub10	Action	Face	5	0.358756
	sub10	Action	Face	6	0.228165
	sub10	Action	Face	7	0.0856019
	sub10	Action	Face	8	0.027001
	sub10	Action	Face	9	-0.0180815
	sub10	Action	Face	10	-0.0924338
	sub10	Action	Face	11	-0.133275
	sub10	Action	Face	12	-0.321399
	sub10	Action	Face	13	-0.69335
	sub10	Action	Face	14	-0.885497
	sub10	Action	Face	15	-1.13492
	sub10	Action	Face	16	-0.858186
	sub10	Action	Face	17	-0.0432213
	sub10	Action	Face	18	0.0610435
	sub10	Action	Face	19	-0.0390784
	sub10	Action	Face	20	-0.0776343
	sub10	Action	Face	21	-0.0821198
	sub10	Action	Face	22	-0.068734
	sub10	Action	Face	23	-0.0192145
	sub10	Action	Face	24	-0.283831
	sub10	Action	Face	25	-0.307878
	sub10	Action	Face	26	-0.256184
	sub10	Action	Face	27	-0.250737
	sub10	Action	Face	28	-0.230103
	sub10	Action	Face	29	-0.230001
	sub10	Action	Face	30	0.00535459
	sub10	Action	Face	31	-0.0784126
	sub10	Action	Face	32	-0.158093
	sub10	Action	Face	33	-0.0261796
	sub10	Action	Face	34	-0.0483251
	sub10	Action	Body	1	-0.358824
	sub10	Action	Body	2	-0.337501
	sub10	Action	Body	3	-0.200117
	sub10	Action	Body	4	-0.194024
	sub10	Action	Body	5	-0.42006
	sub10	Action	Body	6	-0.274557
	sub10	Action	Body	7	-0.053623
	sub10	Action	Body	8	-0.0908121
	sub10	Action	Body	9	0.0271565
	sub10	Action	Body	10	0.0328837
	sub10	Action	Body	11	-0.0326957
	sub10	Action	Body	12	0.111163
	sub10	Action	Body	13	0.169406
	sub10	Action	Body	14	-0.2531
	sub10	Action	Body	15	-1.10924
	sub10	Action	Body	16	-1.28748
	sub10	Action	Body	17	-0.800457
	sub10	Action	Body	18	-0.115939
	sub10	Action	Body	19	-0.0491311
	sub10	Action	Body	20	0.038521
	sub10	Action	Body	21	0.0705098
	sub10	Action	Body	22	-0.2432
	sub10	Action	Body	23	-0.530009
	sub10	Action	Body	24	-0.288153
	sub10	Action	Body	25	-0.259464
	sub10	Action	Body	26	-0.160316
	sub10	Action	Body	27	-0.0726547
	sub10	Action	Body	28	-0.185121
	sub10	Action	Body	29	-0.233987
	sub10	Action	Body	30	-0.196664
	sub10	Action	Body	31	-0.148102
	sub10	Action	Body	32	-0.00512121
	sub10	Action	Body	33	0.0119478
	sub10	Action	Body	34	0.0361807
	sub10	Action	Hand	1	0.570483
	sub10	Action	Hand	2	0.56638
	sub10	Action	Hand	3	0.429105
	sub10	Action	Hand	4	0.415998
	sub10	Action	Hand	5	0.618476
	sub10	Action	Hand	6	0.273326
	sub10	Action	Hand	7	0.190679
	sub10	Action	Hand	8	0.255742
	sub10	Action	Hand	9	0.0792512
	sub10	Action	Hand	10	0.201248
	sub10	Action	Hand	11	0.272689
	sub10	Action	Hand	12	0.506963
	sub10	Action	Hand	13	0.777019
	sub10	Action	Hand	14	0.822606
	sub10	Action	Hand	15	1.13501
	sub10	Action	Hand	16	1.29704
	sub10	Action	Hand	17	1.10369
	sub10	Action	Hand	18	0.469059
	sub10	Action	Hand	19	0.12741
	sub10	Action	Hand	20	0.182064
	sub10	Action	Hand	21	0.08567
	sub10	Action	Hand	22	0.0707774
	sub10	Action	Hand	23	0.185643
	sub10	Action	Hand	24	0.629942
	sub10	Action	Hand	25	0.625718
	sub10	Action	Hand	26	0.523054
	sub10	Action	Hand	27	0.457001
	sub10	Action	Hand	28	0.547085
	sub10	Action	Hand	29	0.606013
	sub10	Action	Hand	30	0.390584
	sub10	Action	Hand	31	0.595386
	sub10	Action	Hand	32	0.681046
	sub10	Action	Hand	33	0.486855
	sub10	Action	Hand	34	0.327424
	sub10	Grasp	Face	1	-0.200955
	sub10	Grasp	Face	2	-0.359514
	sub10	Grasp	Face	3	-0.437681
	sub10	Grasp	Face	4	-0.442283
	sub10	Grasp	Face	5	-0.169489
	sub10	Grasp	Face	6	-0.0288728
	sub10	Grasp	Face	7	-0.0480119
	sub10	Grasp	Face	8	-0.196002
	sub10	Grasp	Face	9	-0.312527
	sub10	Grasp	Face	10	-0.519161
	sub10	Grasp	Face	11	-0.349653
	sub10	Grasp	Face	12	-0.210951
	sub10	Grasp	Face	13	-0.0020083
	sub10	Grasp	Face	14	-0.148202
	sub10	Grasp	Face	15	-0.0914901
	sub10	Grasp	Face	16	-0.143838
	sub10	Grasp	Face	17	-0.602829
	sub10	Grasp	Face	18	-0.545511
	sub10	Grasp	Face	19	-0.433773
	sub10	Grasp	Face	20	-0.456523
	sub10	Grasp	Face	21	-0.680343
	sub10	Grasp	Face	22	-0.592955
	sub10	Grasp	Face	23	-0.707008
	sub10	Grasp	Face	24	-0.377244
	sub10	Grasp	Face	25	-0.271098
	sub10	Grasp	Face	26	-0.286191
	sub10	Grasp	Face	27	-0.249148
	sub10	Grasp	Face	28	-0.226774
	sub10	Grasp	Face	29	-0.210795
	sub10	Grasp	Face	30	-0.0886687
	sub10	Grasp	Face	31	0.0329566
	sub10	Grasp	Face	32	-0.00100804
	sub10	Grasp	Face	33	-0.0037297
	sub10	Grasp	Face	34	0.0401036
	sub10	Grasp	Body	1	-0.55701
	sub10	Grasp	Body	2	-0.78093
	sub10	Grasp	Body	3	-0.778432
	sub10	Grasp	Body	4	-0.860709
	sub10	Grasp	Body	5	-0.625711
	sub10	Grasp	Body	6	-0.183289
	sub10	Grasp	Body	7	-0.129682
	sub10	Grasp	Body	8	-0.0992441
	sub10	Grasp	Body	9	-0.0975388
	sub10	Grasp	Body	10	-0.301393
	sub10	Grasp	Body	11	0.158089
	sub10	Grasp	Body	12	0.268552
	sub10	Grasp	Body	13	0.228125
	sub10	Grasp	Body	14	0.239475
	sub10	Grasp	Body	15	0.166575
	sub10	Grasp	Body	16	0.00812536
	sub10	Grasp	Body	17	-0.108051
	sub10	Grasp	Body	18	-0.193963
	sub10	Grasp	Body	19	-0.239338
	sub10	Grasp	Body	20	-0.356173
	sub10	Grasp	Body	21	-0.260826
	sub10	Grasp	Body	22	0.278998
	sub10	Grasp	Body	23	0.960121
	sub10	Grasp	Body	24	0.24802
	sub10	Grasp	Body	25	-0.266063
	sub10	Grasp	Body	26	-0.41007
[truncated: 1,674 more rows]

## Sheet: Figure6b
Figure6b - Index analysis for ANNs. Action and grasp index values reported for each model and each category. Action index is reported before Grasp Index.
	Network Type	Index type	Layer	Correlation Value
	TDANN	Face-Action	layer_1	-0.00799999
	TDANN	Face-Action	layer_2	-0.0129774
	TDANN	Face-Action	layer_3	-0.00943393
	TDANN	Face-Action	layer_4	-0.0110017
	TDANN	Face-Action	layer_5	-0.019798
	TDANN	Face-Action	layer_6	-0.0242029
	TDANN	Face-Action	layer_7	-0.0139344
	TDANN	Face-Action	layer_8	-0.0571884
	TDANN	Body-Action	layer_1	-0.0242307
	TDANN	Body-Action	layer_2	-0.0298838
	TDANN	Body-Action	layer_3	-0.0305297
	TDANN	Body-Action	layer_4	-0.0337459
	TDANN	Body-Action	layer_5	-0.0370313
	TDANN	Body-Action	layer_6	-0.0355111
	TDANN	Body-Action	layer_7	-0.0281422
	TDANN	Body-Action	layer_8	-0.0403097
	TDANN	Hand-Action	layer_1	0.00759416
	TDANN	Hand-Action	layer_2	-0.0092883
	TDANN	Hand-Action	layer_3	-0.010182
	TDANN	Hand-Action	layer_4	-0.0174913
	TDANN	Hand-Action	layer_5	-0.0109851
	TDANN	Hand-Action	layer_6	-0.0174303
	TDANN	Hand-Action	layer_7	-0.00154423
	TDANN	Hand-Action	layer_8	-0.0197017
	ResNet-Object	Face-Action	layer_1	-0.00956307
	ResNet-Object	Face-Action	layer_2	-0.0113082
	ResNet-Object	Face-Action	layer_3	-0.0133056
	ResNet-Object	Face-Action	layer_4	-0.00735933
	ResNet-Object	Face-Action	layer_5	-0.00284275
	ResNet-Object	Face-Action	layer_6	-0.00110656
	ResNet-Object	Face-Action	layer_7	-0.00195489
	ResNet-Object	Face-Action	layer_8	-0.00072249
	ResNet-Object	Face-Action	layer_9	0.000438308
	ResNet-Object	Face-Action	layer_10	-0.00314034
	ResNet-Object	Face-Action	layer_11	-0.00720148
	ResNet-Object	Face-Action	layer_12	-0.00331337
	ResNet-Object	Face-Action	layer_13	-0.00519282
	ResNet-Object	Face-Action	layer_14	-0.00168087
	ResNet-Object	Face-Action	layer_15	-0.000452194
	ResNet-Object	Face-Action	layer_16	-0.00364284
	ResNet-Object	Face-Action	layer_17	-0.00901385
	ResNet-Object	Face-Action	layer_18	-0.00156953
	ResNet-Object	Face-Action	layer_19	0.00207624
	ResNet-Object	Face-Action	layer_20	-0.00324031
	ResNet-Object	Face-Action	layer_21	-0.00211238
	ResNet-Object	Face-Action	layer_22	-0.00261644
	ResNet-Object	Face-Action	layer_23	-0.00413897
	ResNet-Object	Face-Action	layer_24	-0.00138705
	ResNet-Object	Face-Action	layer_25	-0.00265894
	ResNet-Object	Face-Action	layer_26	-0.00304875
	ResNet-Object	Face-Action	layer_27	-0.000750199
	ResNet-Object	Face-Action	layer_28	-0.00772638
	ResNet-Object	Face-Action	layer_29	-0.00235783
	ResNet-Object	Face-Action	layer_30	-0.00235699
	ResNet-Object	Face-Action	layer_31	-0.00158744
	ResNet-Object	Face-Action	layer_32	-0.000940831
	ResNet-Object	Face-Action	layer_33	-0.00441223
	ResNet-Object	Face-Action	layer_34	-0.00625599
	ResNet-Object	Face-Action	layer_35	-0.00743048
	ResNet-Object	Face-Action	layer_36	-0.0103194
	ResNet-Object	Face-Action	layer_37	-0.00725527
	ResNet-Object	Face-Action	layer_38	-0.0102182
	ResNet-Object	Face-Action	layer_39	-0.0178581
	ResNet-Object	Face-Action	layer_40	-0.0246441
	ResNet-Object	Face-Action	layer_41	-0.00792911
	ResNet-Object	Face-Action	layer_42	-0.00779277
	ResNet-Object	Face-Action	layer_43	-0.0122648
	ResNet-Object	Face-Action	layer_44	-0.0207987
	ResNet-Object	Face-Action	layer_45	-0.054914
	ResNet-Object	Face-Action	layer_46	-0.0198552
	ResNet-Object	Face-Action	layer_47	-0.00259894
	ResNet-Object	Face-Action	layer_48	-0.0184968
	ResNet-Object	Face-Action	layer_49	-0.0293626
	ResNet-Object	Face-Action	layer_50	-0.0434479
	ResNet-Object	Body-Action	layer_1	-0.0216379
	ResNet-Object	Body-Action	layer_2	-0.0286956
	ResNet-Object	Body-Action	layer_3	-0.0368745
	ResNet-Object	Body-Action	layer_4	-0.035
	ResNet-Object	Body-Action	layer_5	-0.00601937
	ResNet-Object	Body-Action	layer_6	-0.00614365
	ResNet-Object	Body-Action	layer_7	-0.00917928
	ResNet-Object	Body-Action	layer_8	-0.004743
	ResNet-Object	Body-Action	layer_9	-0.0011394
	ResNet-Object	Body-Action	layer_10	-0.0107466
	ResNet-Object	Body-Action	layer_11	-0.0175212
	ResNet-Object	Body-Action	layer_12	-0.0122543
	ResNet-Object	Body-Action	layer_13	-0.0142481
	ResNet-Object	Body-Action	layer_14	-0.00925389
	ResNet-Object	Body-Action	layer_15	-0.00588565
	ResNet-Object	Body-Action	layer_16	-0.00775904
	ResNet-Object	Body-Action	layer_17	-0.0148043
	ResNet-Object	Body-Action	layer_18	-0.0115033
	ResNet-Object	Body-Action	layer_19	-0.0127807
	ResNet-Object	Body-Action	layer_20	-0.00678164
	ResNet-Object	Body-Action	layer_21	-0.0083409
	ResNet-Object	Body-Action	layer_22	-0.0108683
	ResNet-Object	Body-Action	layer_23	-0.011014
	ResNet-Object	Body-Action	layer_24	-0.00883719
	ResNet-Object	Body-Action	layer_25	-0.0117743
	ResNet-Object	Body-Action	layer_26	-0.0168692
	ResNet-Object	Body-Action	layer_27	-0.0168676
	ResNet-Object	Body-Action	layer_28	-0.0179088
	ResNet-Object	Body-Action	layer_29	-0.0105191
	ResNet-Object	Body-Action	layer_30	-0.0112512
	ResNet-Object	Body-Action	layer_31	-0.0132601
	ResNet-Object	Body-Action	layer_32	-0.00671334
	ResNet-Object	Body-Action	layer_33	-0.0082227
	ResNet-Object	Body-Action	layer_34	-0.0160269
	ResNet-Object	Body-Action	layer_35	-0.00844328
	ResNet-Object	Body-Action	layer_36	-0.0126438
	ResNet-Object	Body-Action	layer_37	-0.011779
	ResNet-Object	Body-Action	layer_38	-0.0112173
	ResNet-Object	Body-Action	layer_39	-0.0129643
	ResNet-Object	Body-Action	layer_40	-0.0167413
	ResNet-Object	Body-Action	layer_41	-0.00873939
	ResNet-Object	Body-Action	layer_42	-0.0218021
	ResNet-Object	Body-Action	layer_43	-0.0219684
	ResNet-Object	Body-Action	layer_44	-0.0119642
	ResNet-Object	Body-Action	layer_45	-0.0190886
	ResNet-Object	Body-Action	layer_46	-0.0215015
	ResNet-Object	Body-Action	layer_47	-0.0145118
	ResNet-Object	Body-Action	layer_48	-0.0303182
	ResNet-Object	Body-Action	layer_49	-0.0313373
	ResNet-Object	Body-Action	layer_50	-0.109821
	ResNet-Object	Hand-Action	layer_1	0.015314
	ResNet-Object	Hand-Action	layer_2	0.0230365
	ResNet-Object	Hand-Action	layer_3	0.0255754
	ResNet-Object	Hand-Action	layer_4	0.0297849
	ResNet-Object	Hand-Action	layer_5	0.000687305
	ResNet-Object	Hand-Action	layer_6	0.000455017
	ResNet-Object	Hand-Action	layer_7	0.000707941
	ResNet-Object	Hand-Action	layer_8	0.00192374
	ResNet-Object	Hand-Action	layer_9	0.00104135
	ResNet-Object	Hand-Action	layer_10	-0.00168186
	ResNet-Object	Hand-Action	layer_11	-0.00148568
	ResNet-Object	Hand-Action	layer_12	-0.00148848
	ResNet-Object	Hand-Action	layer_13	0.000663708
	ResNet-Object	Hand-Action	layer_14	-0.000886473
	ResNet-Object	Hand-Action	layer_15	0.00163192
	ResNet-Object	Hand-Action	layer_16	0.00233603
	ResNet-Object	Hand-Action	layer_17	-0.0049383
	ResNet-Object	Hand-Action	layer_18	-0.000820785
	ResNet-Object	Hand-Action	layer_19	0.0115488
	ResNet-Object	Hand-Action	layer_20	-0.000353164
	ResNet-Object	Hand-Action	layer_21	-0.00193651
	ResNet-Object	Hand-Action	layer_22	-0.00120551
	ResNet-Object	Hand-Action	layer_23	0.00330573
	ResNet-Object	Hand-Action	layer_24	0.000322199
	ResNet-Object	Hand-Action	layer_25	0.00184716
	ResNet-Object	Hand-Action	layer_26	-0.0030009
	ResNet-Object	Hand-Action	layer_27	-0.011879
	ResNet-Object	Hand-Action	layer_28	-0.0141672
	ResNet-Object	Hand-Action	layer_29	-0.00334695
	ResNet-Object	Hand-Action	layer_30	-0.00464648
	ResNet-Object	Hand-Action	layer_31	-0.00612126
	ResNet-Object	Hand-Action	layer_32	-0.004035
	ResNet-Object	Hand-Action	layer_33	-0.00373751
	ResNet-Object	Hand-Action	layer_34	0.0019406
	ResNet-Object	Hand-Action	layer_35	-0.00233159
	ResNet-Object	Hand-Action	layer_36	0.00918078
	ResNet-Object	Hand-Action	layer_37	0.00726888
	ResNet-Object	Hand-Action	layer_38	-0.0019083
	ResNet-Object	Hand-Action	layer_39	-0.00872139
	ResNet-Object	Hand-Action	layer_40	-0.0149293
	ResNet-Object	Hand-Action	layer_41	-0.00231794
	ResNet-Object	Hand-Action	layer_42	0.00399681
	ResNet-Object	Hand-Action	layer_43	0.00231734
	ResNet-Object	Hand-Action	layer_44	0.00684521
	ResNet-Object	Hand-Action	layer_45	0.0103307
	ResNet-Object	Hand-Action	layer_46	-0.00146485
	ResNet-Object	Hand-Action	layer_47	-0.0101419
	ResNet-Object	Hand-Action	layer_48	-0.0267097
	ResNet-Object	Hand-Action	layer_49	-0.0364544
	ResNet-Object	Hand-Action	layer_50	-0.0350218
	ResNet-Action	Face-Action	layer_1	-0.0110635
	ResNet-Action	Face-Action	layer_2	-0.00975684
	ResNet-Action	Face-Action	layer_3	-0.00491237
	ResNet-Action	Face-Action	layer_4	-0.0118613
	ResNet-Action	Face-Action	layer_5	-0.00236944
	ResNet-Action	Face-Action	layer_6	-0.00391981
	ResNet-Action	Face-Action	layer_7	-0.0103052
	ResNet-Action	Face-Action	layer_8	-0.00170588
	ResNet-Action	Face-Action	layer_9	0.000836286
	ResNet-Action	Face-Action	layer_10	0.000137525
	ResNet-Action	Face-Action	layer_11	-0.00529029
	ResNet-Action	Face-Action	layer_12	-0.000228365
	ResNet-Action	Face-Action	layer_13	-0.00161288
	ResNet-Action	Face-Action	layer_14	-0.00112854
	ResNet-Action	Face-Action	layer_15	0.00992214
	ResNet-Action	Face-Action	layer_16	0.00718845
	ResNet-Action	Face-Action	layer_17	0.000245139
	ResNet-Action	Face-Action	layer_18	0.0015508
	ResNet-Action	Face-Action	layer_19	0.00325838
	ResNet-Action	Face-Action	layer_20	0.000206479
	ResNet-Action	Face-Action	layer_21	0.00218524
	ResNet-Action	Face-Action	layer_22	-0.000317786
	ResNet-Action	Face-Action	layer_23	-0.00265903
	ResNet-Action	Face-Action	layer_24	-0.00251957
	ResNet-Action	Face-Action	layer_25	-0.00370425
	ResNet-Action	Face-Action	layer_26	-0.00593541
	ResNet-Action	Face-Action	layer_27	-0.0019649
	ResNet-Action	Face-Action	layer_28	-0.0062604
	ResNet-Action	Face-Action	layer_29	-0.000817506
	ResNet-Action	Face-Action	layer_30	-0.000417529
	ResNet-Action	Face-Action	layer_31	-0.000349965
	ResNet-Action	Face-Action	layer_32	-0.00112758
	ResNet-Action	Face-Action	layer_33	-0.00473996
	ResNet-Action	Face-Action	layer_34	-0.00536344
	ResNet-Action	Face-Action	layer_35	-0.00300082
	ResNet-Action	Face-Action	layer_36	0.00157644
	ResNet-Action	Face-Action	layer_37	-0.000349583
	ResNet-Action	Face-Action	layer_38	-0.00432528
	ResNet-Action	Face-Action	layer_39	-0.00980781
	ResNet-Action	Face-Action	layer_40	-0.0014786
	ResNet-Action	Face-Action	layer_41	-0.00654074
	ResNet-Action	Face-Action	layer_42	-0.0159887
	ResNet-Action	Face-Action	layer_43	-0.0142039
	ResNet-Action	Face-Action	layer_44	-0.0108076
	ResNet-Action	Face-Action	layer_45	-0.0320992
	ResNet-Action	Face-Action	layer_46	-0.0289842
	ResNet-Action	Face-Action	layer_47	-0.0166643
	ResNet-Action	Face-Action	layer_48	-0.0266888
	ResNet-Action	Face-Action	layer_49	-0.0295925
	ResNet-Action	Face-Action	layer_50	-0.0274314
	ResNet-Action	Body-Action	layer_1	-0.0251703
	ResNet-Action	Body-Action	layer_2	-0.0239507
	ResNet-Action	Body-Action	layer_3	-0.0207046
	ResNet-Action	Body-Action	layer_4	-0.0370875
	ResNet-Action	Body-Action	layer_5	-0.0137874
	ResNet-Action	Body-Action	layer_6	-0.0139223
	ResNet-Action	Body-Action	layer_7	-0.0247661
	ResNet-Action	Body-Action	layer_8	-0.00568156
	ResNet-Action	Body-Action	layer_9	7.49545e-05
	ResNet-Action	Body-Action	layer_10	-0.00440527
	ResNet-Action	Body-Action	layer_11	-0.00748927
	ResNet-Action	Body-Action	layer_12	-0.00511808
	ResNet-Action	Body-Action	layer_13	-0.00689966
	ResNet-Action	Body-Action	layer_14	-0.0214895
	ResNet-Action	Body-Action	layer_15	-0.00115349
	ResNet-Action	Body-Action	layer_16	-0.00285554
	ResNet-Action	Body-Action	layer_17	-0.00749439
	ResNet-Action	Body-Action	layer_18	-0.00530113
	ResNet-Action	Body-Action	layer_19	-0.00603963
	ResNet-Action	Body-Action	layer_20	-0.00578198
	ResNet-Action	Body-Action	layer_21	-0.0055259
	ResNet-Action	Body-Action	layer_22	-0.00661827
	ResNet-Action	Body-Action	layer_23	-0.00542862
	ResNet-Action	Body-Action	layer_24	-0.00790611
	ResNet-Action	Body-Action	layer_25	-0.00931052
	ResNet-Action	Body-Action	layer_26	-0.0151165
	ResNet-Action	Body-Action	layer_27	-0.0129949
	ResNet-Action	Body-Action	layer_28	-0.0158011
	ResNet-Action	Body-Action	layer_29	-0.00738204
	ResNet-Action	Body-Action	layer_30	-0.00989753
	ResNet-Action	Body-Action	layer_31	-0.0109294
	ResNet-Action	Body-Action	layer_32	-0.00734117
	ResNet-Action	Body-Action	layer_33	-0.0105285
	ResNet-Action	Body-Action	layer_34	-0.00881476
	ResNet-Action	Body-Action	layer_35	-0.00862749
	ResNet-Action	Body-Action	layer_36	-0.0101478
	ResNet-Action	Body-Action	layer_37	-0.010891
	ResNet-Action	Body-Action	layer_38	-0.0128764
	ResNet-Action	Body-Action	layer_39	-0.0164228
	ResNet-Action	Body-Action	layer_40	-0.0178802
	ResNet-Action	Body-Action	layer_41	-0.0103263
	ResNet-Action	Body-Action	layer_42	-0.0125383
	ResNet-Action	Body-Action	layer_43	-0.0124887
	ResNet-Action	Body-Action	layer_44	-0.0065238
	ResNet-Action	Body-Action	layer_45	-0.00896024
	ResNet-Action	Body-Action	layer_46	-0.0085433
	ResNet-Action	Body-Action	layer_47	-0.0117701
	ResNet-Action	Body-Action	layer_48	0.0015766
	ResNet-Action	Body-Action	layer_49	-0.000914314
	ResNet-Action	Body-Action	layer_50	0.0262642
	ResNet-Action	Hand-Action	layer_1	0.0160418
	ResNet-Action	Hand-Action	layer_2	0.020363
	ResNet-Action	Hand-Action	layer_3	0.0128034
	ResNet-Action	Hand-Action	layer_4	0.0261388
	ResNet-Action	Hand-Action	layer_5	0.00592364
	ResNet-Action	Hand-Action	layer_6	0.00462043
	ResNet-Action	Hand-Action	layer_7	-0.00336108
	ResNet-Action	Hand-Action	layer_8	0.000439346
	ResNet-Action	Hand-Action	layer_9	-0.00039079
	ResNet-Action	Hand-Action	layer_10	-0.00104274
	ResNet-Action	Hand-Action	layer_11	-0.00183922
	ResNet-Action	Hand-Action	layer_12	-0.00207694
	ResNet-Action	Hand-Action	layer_13	-0.002962
	ResNet-Action	Hand-Action	layer_14	0.00821285
	ResNet-Action	Hand-Action	layer_15	-0.00361961
	ResNet-Action	Hand-Action	layer_16	-0.00216074
	ResNet-Action	Hand-Action	layer_17	0.004991
	ResNet-Action	Hand-Action	layer_18	0.000734767
	ResNet-Action	Hand-Action	layer_19	-0.00245192
	ResNet-Action	Hand-Action	layer_20	-0.00135669
	ResNet-Action	Hand-Action	layer_21	-0.0026375
	ResNet-Action	Hand-Action	layer_22	-0.00254858
	ResNet-Action	Hand-Action	layer_23	-0.000432228
	ResNet-Action	Hand-Action	layer_24	0.000329143
	ResNet-Action	Hand-Action	layer_25	-0.00183246
	ResNet-Action	Hand-Action	layer_26	-0.00316743
	ResNet-Action	Hand-Action	layer_27	-0.00575088
	ResNet-Action	Hand-Action	layer_28	-0.0053234
	ResNet-Action	Hand-Action	layer_29	-0.00294242
	ResNet-Action	Hand-Action	layer_30	-0.00369981
	ResNet-Action	Hand-Action	layer_31	-0.00335419
	ResNet-Action	Hand-Action	layer_32	-0.00406146
	ResNet-Action	Hand-Action	layer_33	-0.00707812
	ResNet-Action	Hand-Action	layer_34	-0.00536501
	ResNet-Action	Hand-Action	layer_35	-0.000404723
	ResNet-Action	Hand-Action	layer_36	-0.00201535
	ResNet-Action	Hand-Action	layer_37	-0.00193728
	ResNet-Action	Hand-Action	layer_38	0.00160093
	ResNet-Action	Hand-Action	layer_39	0.00575735
	ResNet-Action	Hand-Action	layer_40	-0.00249609
	ResNet-Action	Hand-Action	layer_41	-0.000431902
	ResNet-Action	Hand-Action	layer_42	0.000887751
	ResNet-Action	Hand-Action	layer_43	0.000477415
	ResNet-Action	Hand-Action	layer_44	0.000682927
	ResNet-Action	Hand-Action	layer_45	0.0149427
	ResNet-Action	Hand-Action	layer_46	0.00595755
	ResNet-Action	Hand-Action	layer_47	-0.00710369
	ResNet-Action	Hand-Action	layer_48	-0.0111233
	ResNet-Action	Hand-Action	layer_49	-0.00318378
	ResNet-Action	Hand-Action	layer_50	0.0251746
	TDANN	Face-Grasp	layer_1	-0.00203711
	TDANN	Face-Grasp	layer_2	0.00393652
	TDANN	Face-Grasp	layer_3	0.0158791
	TDANN	Face-Grasp	layer_4	0.0168033
	TDANN	Face-Grasp	layer_5	0.0127749
	TDANN	Face-Grasp	layer_6	0.017553
	TDANN	Face-Grasp	layer_7	0.0352006
	TDANN	Face-Grasp	layer_8	-0.00323853
	TDANN	Body-Grasp	layer_1	-0.0223292
	TDANN	Body-Grasp	layer_2	-0.0136133
	TDANN	Body-Grasp	layer_3	-0.00713789
	TDANN	Body-Grasp	layer_4	-0.00536923
	TDANN	Body-Grasp	layer_5	-0.00980538
	TDANN	Body-Grasp	layer_6	0.00445531
	TDANN	Body-Grasp	layer_7	0.0141122
	TDANN	Body-Grasp	layer_8	0.0191524
	TDANN	Hand-Grasp	layer_1	0.0245953
	TDANN	Hand-Grasp	layer_2	0.00755023
	TDANN	Hand-Grasp	layer_3	0.00927115
	TDANN	Hand-Grasp	layer_4	0.00525256
	TDANN	Hand-Grasp	layer_5	0.0178747
	TDANN	Hand-Grasp	layer_6	0.0266709
	TDANN	Hand-Grasp	layer_7	0.0444639
	TDANN	Hand-Grasp	layer_8	0.0521464
	ResNet-Object	Face-Grasp	layer_1	-0.0186191
	ResNet-Object	Face-Grasp	layer_2	-0.0122482
	ResNet-Object	Face-Grasp	layer_3	-0.0238447
	ResNet-Object	Face-Grasp	layer_4	-0.0197541
	ResNet-Object	Face-Grasp	layer_5	-0.000850287
	ResNet-Object	Face-Grasp	layer_6	0.00167345
	ResNet-Object	Face-Grasp	layer_7	0.000824768
	ResNet-Object	Face-Grasp	layer_8	0.00223254
	ResNet-Object	Face-Grasp	layer_9	0.00386114
	ResNet-Object	Face-Grasp	layer_10	0.00201695
	ResNet-Object	Face-Grasp	layer_11	0.000197974
	ResNet-Object	Face-Grasp	layer_12	0.00497786
	ResNet-Object	Face-Grasp	layer_13	0.00363628
	ResNet-Object	Face-Grasp	layer_14	0.00235795
	ResNet-Object	Face-Grasp	layer_15	0.0046785
	ResNet-Object	Face-Grasp	layer_16	0.00135726
	ResNet-Object	Face-Grasp	layer_17	-0.00350153
	ResNet-Object	Face-Grasp	layer_18	0.000808655
	ResNet-Object	Face-Grasp	layer_19	0.00489674
	ResNet-Object	Face-Grasp	layer_20	-0.0014135
	ResNet-Object	Face-Grasp	layer_21	-0.000184502
	ResNet-Object	Face-Grasp	layer_22	-0.000510427
	ResNet-Object	Face-Grasp	layer_23	0.00103577
	ResNet-Object	Face-Grasp	layer_24	0.00287593
	ResNet-Object	Face-Grasp	layer_25	0.000868791
	ResNet-Object	Face-Grasp	layer_26	0.0044646
	ResNet-Object	Face-Grasp	layer_27	0.00169711
	ResNet-Object	Face-Grasp	layer_28	-0.00480264
	ResNet-Object	Face-Grasp	layer_29	-0.000664216
	ResNet-Object	Face-Grasp	layer_30	0.000531367
	ResNet-Object	Face-Grasp	layer_31	0.00397838
	ResNet-Object	Face-Grasp	layer_32	-0.000934281
	ResNet-Object	Face-Grasp	layer_33	-0.00263643
	ResNet-Object	Face-Grasp	layer_34	-0.0100196
	ResNet-Object	Face-Grasp	layer_35	-0.00427323
	ResNet-Object	Face-Grasp	layer_36	-0.00858365
	ResNet-Object	Face-Grasp	layer_37	-0.00723013
	ResNet-Object	Face-Grasp	layer_38	-0.0001319
	ResNet-Object	Face-Grasp	layer_39	-0.00136702
	ResNet-Object	Face-Grasp	layer_40	0.00270499
	ResNet-Object	Face-Grasp	layer_41	-0.000904875
	ResNet-Object	Face-Grasp	layer_42	-0.00141012
	ResNet-Object	Face-Grasp	layer_43	-0.0109138
	ResNet-Object	Face-Grasp	layer_44	-0.0166485
	ResNet-Object	Face-Grasp	layer_45	-0.0523813
	ResNet-Object	Face-Grasp	layer_46	-0.0234296
	ResNet-Object	Face-Grasp	layer_47	-0.0102249
	ResNet-Object	Face-Grasp	layer_48	-0.0144713
	ResNet-Object	Face-Grasp	layer_49	-0.0213824
	ResNet-Object	Face-Grasp	layer_50	0.00668782
	ResNet-Object	Body-Grasp	layer_1	-0.0374405
	ResNet-Object	Body-Grasp	layer_2	-0.0352383
	ResNet-Object	Body-Grasp	layer_3	-0.0563087
	ResNet-Object	Body-Grasp	layer_4	-0.0593055
	ResNet-Object	Body-Grasp	layer_5	-0.00510394
	ResNet-Object	Body-Grasp	layer_6	-0.00340945
	ResNet-Object	Body-Grasp	layer_7	-0.00730835
	ResNet-Object	Body-Grasp	layer_8	-0.00300821
	ResNet-Object	Body-Grasp	layer_9	0.000360983
	ResNet-Object	Body-Grasp	layer_10	-0.0102986
	ResNet-Object	Body-Grasp	layer_11	-0.0114292
	ResNet-Object	Body-Grasp	layer_12	-0.0068432
	ResNet-Object	Body-Grasp	layer_13	-0.00763214
	ResNet-Object	Body-Grasp	layer_14	-0.0067506
	ResNet-Object	Body-Grasp	layer_15	-0.00504505
	ResNet-Object	Body-Grasp	layer_16	-0.00716018
	ResNet-Object	Body-Grasp	layer_17	-0.00950742
	ResNet-Object	Body-Grasp	layer_18	-0.00587248
	ResNet-Object	Body-Grasp	layer_19	-0.00518796
	ResNet-Object	Body-Grasp	layer_20	-0.00314019
	ResNet-Object	Body-Grasp	layer_21	-0.00214143
	ResNet-Object	Body-Grasp	layer_22	-0.00454208
	ResNet-Object	Body-Grasp	layer_23	-0.00373878
	ResNet-Object	Body-Grasp	layer_24	-0.000418221
	ResNet-Object	Body-Grasp	layer_25	-0.00283512
	ResNet-Object	Body-Grasp	layer_26	-0.00467158
	ResNet-Object	Body-Grasp	layer_27	-0.00183099
	ResNet-Object	Body-Grasp	layer_28	-0.00431451
	ResNet-Object	Body-Grasp	layer_29	-0.000899887
	ResNet-Object	Body-Grasp	layer_30	0.000913575
	ResNet-Object	Body-Grasp	layer_31	0.00168175
	ResNet-Object	Body-Grasp	layer_32	0.00412998
	ResNet-Object	Body-Grasp	layer_33	0.00273667
	ResNet-Object	Body-Grasp	layer_34	-0.009219
	ResNet-Object	Body-Grasp	layer_35	0.000954402
	ResNet-Object	Body-Grasp	layer_36	-0.00670731
	ResNet-Object	Body-Grasp	layer_37	-0.0035847
	ResNet-Object	Body-Grasp	layer_38	0.00137694
	ResNet-Object	Body-Grasp	layer_39	0.00717064
	ResNet-Object	Body-Grasp	layer_40	0.0117951
	ResNet-Object	Body-Grasp	layer_41	0.00059228
	ResNet-Object	Body-Grasp	layer_42	-0.0090716
	ResNet-Object	Body-Grasp	layer_43	-0.0117811
	ResNet-Object	Body-Grasp	layer_44	-0.000954688
	ResNet-Object	Body-Grasp	layer_45	-0.0117415
	ResNet-Object	Body-Grasp	layer_46	-0.0160218
	ResNet-Object	Body-Grasp	layer_47	-0.00467648
	ResNet-Object	Body-Grasp	layer_48	-0.0134171
	ResNet-Object	Body-Grasp	layer_49	-0.0192419
	ResNet-Object	Body-Grasp	layer_50	-0.115965
	ResNet-Object	Hand-Grasp	layer_1	0.0491834
	ResNet-Object	Hand-Grasp	layer_2	0.0473754
	ResNet-Object	Hand-Grasp	layer_3	0.0646752
	ResNet-Object	Hand-Grasp	layer_4	0.084058
	ResNet-Object	Hand-Grasp	layer_5	0.00411827
	ResNet-Object	Hand-Grasp	layer_6	0.00366985
	ResNet-Object	Hand-Grasp	layer_7	0.00613296
	ResNet-Object	Hand-Grasp	layer_8	0.00206661
	ResNet-Object	Hand-Grasp	layer_9	0.00215713
	ResNet-Object	Hand-Grasp	layer_10	0.00221381
	ResNet-Object	Hand-Grasp	layer_11	0.00393565
	ResNet-Object	Hand-Grasp	layer_12	0.0038634
	ResNet-Object	Hand-Grasp	layer_13	0.00644652
	ResNet-Object	Hand-Grasp	layer_14	0.0011449
	ResNet-Object	Hand-Grasp	layer_15	0.00335598
	ResNet-Object	Hand-Grasp	layer_16	0.00394387
	ResNet-Object	Hand-Grasp	layer_17	0.00568074
	ResNet-Object	Hand-Grasp	layer_18	0.0146804
	ResNet-Object	Hand-Grasp	layer_19	0.0357296
	ResNet-Object	Hand-Grasp	layer_20	0.00459832
	ResNet-Object	Hand-Grasp	layer_21	0.00764146
	ResNet-Object	Hand-Grasp	layer_22	0.010116
	ResNet-Object	Hand-Grasp	layer_23	0.0153019
	ResNet-Object	Hand-Grasp	layer_24	0.00800918
	ResNet-Object	Hand-Grasp	layer_25	0.00843912
	ResNet-Object	Hand-Grasp	layer_26	0.0112467
	ResNet-Object	Hand-Grasp	layer_27	0.0107456
	ResNet-Object	Hand-Grasp	layer_28	0.00968329
	ResNet-Object	Hand-Grasp	layer_29	0.00543143
	ResNet-Object	Hand-Grasp	layer_30	0.0052244
	ResNet-Object	Hand-Grasp	layer_31	0.00451643
	ResNet-Object	Hand-Grasp	layer_32	0.00464895
	ResNet-Object	Hand-Grasp	layer_33	0.006275
	ResNet-Object	Hand-Grasp	layer_34	0.0192266
	ResNet-Object	Hand-Grasp	layer_35	0.00395905
	ResNet-Object	Hand-Grasp	layer_36	0.0118788
	ResNet-Object	Hand-Grasp	layer_37	0.0134147
	ResNet-Object	Hand-Grasp	layer_38	0.0104821
	ResNet-Object	Hand-Grasp	layer_39	0.00989438
	ResNet-Object	Hand-Grasp	layer_40	0.00841055
	ResNet-Object	Hand-Grasp	layer_41	0.00396523
	ResNet-Object	Hand-Grasp	layer_42	0.010876
	ResNet-Object	Hand-Grasp	layer_43	0.00412491
	ResNet-Object	Hand-Grasp	layer_44	0.0112622
	ResNet-Object	Hand-Grasp	layer_45	0.013947
	ResNet-Object	Hand-Grasp	layer_46	0.00327059
	ResNet-Object	Hand-Grasp	layer_47	-0.00655834
	ResNet-Object	Hand-Grasp	layer_48	-0.00810908
	ResNet-Object	Hand-Grasp	layer_49	-0.0150761
	ResNet-Object	Hand-Grasp	layer_50	0.0847179
	ResNet-Action	Face-Grasp	layer_1	-0.0210494
	ResNet-Action	Face-Grasp	layer_2	-0.0112307
	ResNet-Action	Face-Grasp	layer_3	-0.00813225
	ResNet-Action	Face-Grasp	layer_4	-0.0213457
	ResNet-Action	Face-Grasp	layer_5	0.00183335
	ResNet-Action	Face-Grasp	layer_6	0.00178736
	ResNet-Action	Face-Grasp	layer_7	-0.00140527
	ResNet-Action	Face-Grasp	layer_8	9.94818e-05
	ResNet-Action	Face-Grasp	layer_9	0.00152117
	ResNet-Action	Face-Grasp	layer_10	0.00230528
	ResNet-Action	Face-Grasp	layer_11	-0.00155805
	ResNet-Action	Face-Grasp	layer_12	0.00201286
	ResNet-Action	Face-Grasp	layer_13	0.00306505
	ResNet-Action	Face-Grasp	layer_14	0.00017662
	ResNet-Action	Face-Grasp	layer_15	0.00928899
	ResNet-Action	Face-Grasp	layer_16	0.00674463
	ResNet-Action	Face-Grasp	layer_17	0.0043691
	ResNet-Action	Face-Grasp	layer_18	0.00352178
	ResNet-Action	Face-Grasp	layer_19	0.0041978
	ResNet-Action	Face-Grasp	layer_20	0.00192542
	ResNet-Action	Face-Grasp	layer_21	0.0033306
	ResNet-Action	Face-Grasp	layer_22	0.00169869
	ResNet-Action	Face-Grasp	layer_23	0.00223484
	ResNet-Action	Face-Grasp	layer_24	0.00395305
	ResNet-Action	Face-Grasp	layer_25	0.00440864
	ResNet-Action	Face-Grasp	layer_26	0.003906
	ResNet-Action	Face-Grasp	layer_27	0.011907
	ResNet-Action	Face-Grasp	layer_28	0.00830584
	ResNet-Action	Face-Grasp	layer_29	0.00292764
	ResNet-Action	Face-Grasp	layer_30	0.000934753
	ResNet-Action	Face-Grasp	layer_31	0.00373364
	ResNet-Action	Face-Grasp	layer_32	0.00182308
	ResNet-Action	Face-Grasp	layer_33	0.0002523
	ResNet-Action	Face-Grasp	layer_34	0.00163564
	ResNet-Action	Face-Grasp	layer_35	0.00323812
	ResNet-Action	Face-Grasp	layer_36	0.0104745
	ResNet-Action	Face-Grasp	layer_37	0.00585828
	ResNet-Action	Face-Grasp	layer_38	0.00283457
	ResNet-Action	Face-Grasp	layer_39	-0.00304454
	ResNet-Action	Face-Grasp	layer_40	0.0117337
	ResNet-Action	Face-Grasp	layer_41	0.000477516
	ResNet-Action	Face-Grasp	layer_42	-0.00494197
	ResNet-Action	Face-Grasp	layer_43	-0.00421997
	ResNet-Action	Face-Grasp	layer_44	-6.82417e-05
	ResNet-Action	Face-Grasp	layer_45	-0.0171515
	ResNet-Action	Face-Grasp	layer_46	-0.0148911
	ResNet-Action	Face-Grasp	layer_47	-0.00760314
	ResNet-Action	Face-Grasp	layer_48	-0.0197067
	ResNet-Action	Face-Grasp	layer_49	-0.0149112
	ResNet-Action	Face-Grasp	layer_50	-0.0116696
	ResNet-Action	Body-Grasp	layer_1	-0.0424002
	ResNet-Action	Body-Grasp	layer_2	-0.033202
	ResNet-Action	Body-Grasp	layer_3	-0.0322193
	ResNet-Action	Body-Grasp	layer_4	-0.0585113
	ResNet-Action	Body-Grasp	layer_5	-0.0105245
	ResNet-Action	Body-Grasp	layer_6	-0.00839952
	ResNet-Action	Body-Grasp	layer_7	-0.0163094
	ResNet-Action	Body-Grasp	layer_8	-0.00356453
	ResNet-Action	Body-Grasp	layer_9	-0.000656353
	ResNet-Action	Body-Grasp	layer_10	-0.00480451
	ResNet-Action	Body-Grasp	layer_11	-0.00460033
	ResNet-Action	Body-Grasp	layer_12	-0.00400044
	ResNet-Action	Body-Grasp	layer_13	-0.00473803
	ResNet-Action	Body-Grasp	layer_14	-0.0232
	ResNet-Action	Body-Grasp	layer_15	0.001794
	ResNet-Action	Body-Grasp	layer_16	-0.00159219
	ResNet-Action	Body-Grasp	layer_17	-0.00454712
	ResNet-Action	Body-Grasp	layer_18	-0.00445626
	ResNet-Action	Body-Grasp	layer_19	-0.00611475
	ResNet-Action	Body-Grasp	layer_20	-0.00514359
	ResNet-Action	Body-Grasp	layer_21	-0.00404705
	ResNet-Action	Body-Grasp	layer_22	-0.0051145
	ResNet-Action	Body-Grasp	layer_23	-0.00261735
	ResNet-Action	Body-Grasp	layer_24	-0.00205319
	ResNet-Action	Body-Grasp	layer_25	-0.00333942
	ResNet-Action	Body-Grasp	layer_26	-0.00807031
	ResNet-Action	Body-Grasp	layer_27	1.99028e-05
	ResNet-Action	Body-Grasp	layer_28	0.00120813
	ResNet-Action	Body-Grasp	layer_29	0.00152846
	ResNet-Action	Body-Grasp	layer_30	0.0017801
	ResNet-Action	Body-Grasp	layer_31	0.000354304
	ResNet-Action	Body-Grasp	layer_32	0.00599472
	ResNet-Action	Body-Grasp	layer_33	0.00599808
	ResNet-Action	Body-Grasp	layer_34	0.00701792
	ResNet-Action	Body-Grasp	layer_35	0.00308324
	ResNet-Action	Body-Grasp	layer_36	0.00473723
	ResNet-Action	Body-Grasp	layer_37	0.00318131
	ResNet-Action	Body-Grasp	layer_38	0.00135347
	ResNet-Action	Body-Grasp	layer_39	0.00942201
	ResNet-Action	Body-Grasp	layer_40	0.0137657
	ResNet-Action	Body-Grasp	layer_41	-0.000742121
	ResNet-Action	Body-Grasp	layer_42	0.00108894
	ResNet-Action	Body-Grasp	layer_43	0.00332726
	ResNet-Action	Body-Grasp	layer_44	0.00452031
	ResNet-Action	Body-Grasp	layer_45	-0.00280492
	ResNet-Action	Body-Grasp	layer_46	-0.00234456
	ResNet-Action	Body-Grasp	layer_47	0.00554426
	ResNet-Action	Body-Grasp	layer_48	0.0278081
	ResNet-Action	Body-Grasp	layer_49	0.0293865
	ResNet-Action	Body-Grasp	layer_50	0.0310984
	ResNet-Action	Hand-Grasp	layer_1	0.0524463
	ResNet-Action	Hand-Grasp	layer_2	0.0462214
	ResNet-Action	Hand-Grasp	layer_3	0.0367962
	ResNet-Action	Hand-Grasp	layer_4	0.0735459
	ResNet-Action	Hand-Grasp	layer_5	0.0100577
	ResNet-Action	Hand-Grasp	layer_6	0.00860133
	ResNet-Action	Hand-Grasp	layer_7	0.00463621
	ResNet-Action	Hand-Grasp	layer_8	0.0030187
	ResNet-Action	Hand-Grasp	layer_9	0.00120046
	ResNet-Action	Hand-Grasp	layer_10	0.00171795
	ResNet-Action	Hand-Grasp	layer_11	0.000730458
	ResNet-Action	Hand-Grasp	layer_12	0.00165088
	ResNet-Action	Hand-Grasp	layer_13	0.00396652
	ResNet-Action	Hand-Grasp	layer_14	0.028952
	ResNet-Action	Hand-Grasp	layer_15	0.0103326
	ResNet-Action	Hand-Grasp	layer_16	0.011548
	ResNet-Action	Hand-Grasp	layer_17	0.0121998
	ResNet-Action	Hand-Grasp	layer_18	0.0077345
	ResNet-Action	Hand-Grasp	layer_19	0.00402902
	ResNet-Action	Hand-Grasp	layer_20	0.00281105
	ResNet-Action	Hand-Grasp	layer_21	0.00174678
	ResNet-Action	Hand-Grasp	layer_22	0.0016148
	ResNet-Action	Hand-Grasp	layer_23	0.00366031
	ResNet-Action	Hand-Grasp	layer_24	0.00664926
	ResNet-Action	Hand-Grasp	layer_25	0.00509372
	ResNet-Action	Hand-Grasp	layer_26	0.0161984
	ResNet-Action	Hand-Grasp	layer_27	0.0160331
	ResNet-Action	Hand-Grasp	layer_28	0.00986031
	ResNet-Action	Hand-Grasp	layer_29	0.00429022
	ResNet-Action	Hand-Grasp	layer_30	0.00371257
	ResNet-Action	Hand-Grasp	layer_31	0.00411543
	ResNet-Action	Hand-Grasp	layer_32	0.0021303
	ResNet-Action	Hand-Grasp	layer_33	-0.00127112
	ResNet-Action	Hand-Grasp	layer_34	-0.00167418
	ResNet-Action	Hand-Grasp	layer_35	0.00194175
	ResNet-Action	Hand-Grasp	layer_36	-0.00625227
	ResNet-Action	Hand-Grasp	layer_37	0.000265087
	ResNet-Action	Hand-Grasp	layer_38	0.00359045
	ResNet-Action	Hand-Grasp	layer_39	0.00874431
	ResNet-Action	Hand-Grasp	layer_40	-4.53813e-05
	ResNet-Action	Hand-Grasp	layer_41	0.00535103
	ResNet-Action	Hand-Grasp	layer_42	0.00977806
	ResNet-Action	Hand-Grasp	layer_43	0.00753851
	ResNet-Action	Hand-Grasp	layer_44	0.00745625
	ResNet-Action	Hand-Grasp	layer_45	0.0173608
	ResNet-Action	Hand-Grasp	layer_46	0.0144163
	ResNet-Action	Hand-Grasp	layer_47	0.00687312
	ResNet-Action	Hand-Grasp	layer_48	0.0189189
	ResNet-Action	Hand-Grasp	layer_49	0.0297289
	ResNet-Action	Hand-Grasp	layer_50	0.0568406

## Sheet: Supplementary Figure1
Figure S1 - Vector-of-ROIs analysis. Beta values for each sphere, each participant, and each category along the vector (right hemisphere)
	Participant ID	Category	ROI	Beta
	sub01	Bodies	roi_sphere_right1	-0.250185
	sub01	Hands	roi_sphere_right1	-0.307981
	sub01	Faces	roi_sphere_right1	-0.136314
	sub01	Tools	roi_sphere_right1	-0.315635
	sub01	Manipulable	roi_sphere_right1	-0.344371
	sub01	Non-manipulable	roi_sphere_right1	-0.244834
	sub01	Bodies	roi_sphere_right2	-0.233846
	sub01	Hands	roi_sphere_right2	-0.345069
	sub01	Faces	roi_sphere_right2	-0.147644
	sub01	Tools	roi_sphere_right2	-0.345108
	sub01	Manipulable	roi_sphere_right2	-0.36324
	sub01	Non-manipulable	roi_sphere_right2	-0.19315
	sub01	Bodies	roi_sphere_right3	-0.140007
	sub01	Hands	roi_sphere_right3	-0.250946
	sub01	Faces	roi_sphere_right3	-0.110017
	sub01	Tools	roi_sphere_right3	-0.27022
	sub01	Manipulable	roi_sphere_right3	-0.29121
	sub01	Non-manipulable	roi_sphere_right3	-0.0942691
	sub01	Bodies	roi_sphere_right4	-0.0654973
	sub01	Hands	roi_sphere_right4	-0.159333
	sub01	Faces	roi_sphere_right4	-0.0820966
	sub01	Tools	roi_sphere_right4	-0.190699
	sub01	Manipulable	roi_sphere_right4	-0.209439
	sub01	Non-manipulable	roi_sphere_right4	-0.0209246
	sub01	Bodies	roi_sphere_right5	-0.0189909
	sub01	Hands	roi_sphere_right5	-0.113493
	sub01	Faces	roi_sphere_right5	-0.0600072
	sub01	Tools	roi_sphere_right5	-0.12121
	sub01	Manipulable	roi_sphere_right5	-0.12411
	sub01	Non-manipulable	roi_sphere_right5	0.0392848
	sub01	Bodies	roi_sphere_right6	-0.0239321
	sub01	Hands	roi_sphere_right6	-0.125862
	sub01	Faces	roi_sphere_right6	-0.126622
	sub01	Tools	roi_sphere_right6	-0.0995426
	sub01	Manipulable	roi_sphere_right6	-0.0483774
	sub01	Non-manipulable	roi_sphere_right6	0.111324
	sub01	Bodies	roi_sphere_right7	-0.102625
	sub01	Hands	roi_sphere_right7	-0.238391
	sub01	Faces	roi_sphere_right7	-0.320554
	sub01	Tools	roi_sphere_right7	-0.147922
	sub01	Manipulable	roi_sphere_right7	-0.0155419
	sub01	Non-manipulable	roi_sphere_right7	0.213925
	sub01	Bodies	roi_sphere_right8	-0.194904
	sub01	Hands	roi_sphere_right8	-0.365627
	sub01	Faces	roi_sphere_right8	-0.526374
	sub01	Tools	roi_sphere_right8	-0.181828
	sub01	Manipulable	roi_sphere_right8	0.0369528
	sub01	Non-manipulable	roi_sphere_right8	0.347432
	sub01	Bodies	roi_sphere_right9	-0.157117
	sub01	Hands	roi_sphere_right9	-0.346251
	sub01	Faces	roi_sphere_right9	-0.52823
	sub01	Tools	roi_sphere_right9	-0.064021
	sub01	Manipulable	roi_sphere_right9	0.18013
	sub01	Non-manipulable	roi_sphere_right9	0.474861
	sub01	Bodies	roi_sphere_right10	-0.0111829
	sub01	Hands	roi_sphere_right10	-0.139811
	sub01	Faces	roi_sphere_right10	-0.282205
	sub01	Tools	roi_sphere_right10	0.159254
	sub01	Manipulable	roi_sphere_right10	0.357409
	sub01	Non-manipulable	roi_sphere_right10	0.536016
	sub01	Bodies	roi_sphere_right11	0.176279
	sub01	Hands	roi_sphere_right11	0.14262
	sub01	Faces	roi_sphere_right11	0.106958
	sub01	Tools	roi_sphere_right11	0.427882
	sub01	Manipulable	roi_sphere_right11	0.488225
	sub01	Non-manipulable	roi_sphere_right11	0.537378
	sub01	Bodies	roi_sphere_right12	0.379336
	sub01	Hands	roi_sphere_right12	0.335098
	sub01	Faces	roi_sphere_right12	0.51126
	sub01	Tools	roi_sphere_right12	0.519569
	sub01	Manipulable	roi_sphere_right12	0.473756
	sub01	Non-manipulable	roi_sphere_right12	0.4865
	sub01	Bodies	roi_sphere_right13	0.568544
	sub01	Hands	roi_sphere_right13	0.412015
	sub01	Faces	roi_sphere_right13	0.777827
	sub01	Tools	roi_sphere_right13	0.417679
	sub01	Manipulable	roi_sphere_right13	0.32372
	sub01	Non-manipulable	roi_sphere_right13	0.34786
	sub01	Bodies	roi_sphere_right14	0.607363
	sub01	Hands	roi_sphere_right14	0.380217
	sub01	Faces	roi_sphere_right14	0.881389
	sub01	Tools	roi_sphere_right14	0.154437
	sub01	Manipulable	roi_sphere_right14	0.0710407
	sub01	Non-manipulable	roi_sphere_right14	0.111805
	sub01	Bodies	roi_sphere_right15	0.725157
	sub01	Hands	roi_sphere_right15	0.500095
	sub01	Faces	roi_sphere_right15	1.10484
	sub01	Tools	roi_sphere_right15	0.135887
	sub01	Manipulable	roi_sphere_right15	0.112732
	sub01	Non-manipulable	roi_sphere_right15	0.163853
	sub01	Bodies	roi_sphere_right16	0.870266
	sub01	Hands	roi_sphere_right16	0.61116
	sub01	Faces	roi_sphere_right16	1.31418
	sub01	Tools	roi_sphere_right16	0.367191
	sub01	Manipulable	roi_sphere_right16	0.374014
	sub01	Non-manipulable	roi_sphere_right16	0.449247
	sub01	Bodies	roi_sphere_right17	0.907265
	sub01	Hands	roi_sphere_right17	0.606941
	sub01	Faces	roi_sphere_right17	1.30955
	sub01	Tools	roi_sphere_right17	0.575096
	sub01	Manipulable	roi_sphere_right17	0.588428
	sub01	Non-manipulable	roi_sphere_right17	0.666788
	sub01	Bodies	roi_sphere_right18	1.02726
	sub01	Hands	roi_sphere_right18	0.717257
	sub01	Faces	roi_sphere_right18	1.27555
	sub01	Tools	roi_sphere_right18	0.907334
	sub01	Manipulable	roi_sphere_right18	0.934092
	sub01	Non-manipulable	roi_sphere_right18	0.98051
	sub01	Bodies	roi_sphere_right19	1.11307
	sub01	Hands	roi_sphere_right19	0.939648
	sub01	Faces	roi_sphere_right19	1.14837
	sub01	Tools	roi_sphere_right19	1.19916
	sub01	Manipulable	roi_sphere_right19	1.29581
	sub01	Non-manipulable	roi_sphere_right19	1.2773
	sub01	Bodies	roi_sphere_right20	0.947803
	sub01	Hands	roi_sphere_right20	0.918052
	sub01	Faces	roi_sphere_right20	0.801122
	sub01	Tools	roi_sphere_right20	1.12231
	sub01	Manipulable	roi_sphere_right20	1.30424
	sub01	Non-manipulable	roi_sphere_right20	1.22599
	sub01	Bodies	roi_sphere_right21	0.721258
	sub01	Hands	roi_sphere_right21	0.697915
	sub01	Faces	roi_sphere_right21	0.474752
	sub01	Tools	roi_sphere_right21	0.809461
	sub01	Manipulable	roi_sphere_right21	1.06502
	sub01	Non-manipulable	roi_sphere_right21	0.930643
	sub01	Bodies	roi_sphere_right22	0.653066
	sub01	Hands	roi_sphere_right22	0.524035
	sub01	Faces	roi_sphere_right22	0.342349
	sub01	Tools	roi_sphere_right22	0.59206
	sub01	Manipulable	roi_sphere_right22	0.87519
	sub01	Non-manipulable	roi_sphere_right22	0.693966
	sub01	Bodies	roi_sphere_right23	0.962273
	sub01	Hands	roi_sphere_right23	0.746335
	sub01	Faces	roi_sphere_right23	0.42536
	sub01	Tools	roi_sphere_right23	0.725351
	sub01	Manipulable	roi_sphere_right23	0.988315
	sub01	Non-manipulable	roi_sphere_right23	0.75104
	sub01	Bodies	roi_sphere_right24	1.57738
	sub01	Hands	roi_sphere_right24	1.43626
	sub01	Faces	roi_sphere_right24	0.817223
	sub01	Tools	roi_sphere_right24	1.12867
	sub01	Manipulable	roi_sphere_right24	1.30747
	sub01	Non-manipulable	roi_sphere_right24	0.986366
	sub01	Bodies	roi_sphere_right25	2.29138
	sub01	Hands	roi_sphere_right25	2.32408
	sub01	Faces	roi_sphere_right25	1.47265
	sub01	Tools	roi_sphere_right25	1.66998
	sub01	Manipulable	roi_sphere_right25	1.76023
	sub01	Non-manipulable	roi_sphere_right25	1.36552
	sub01	Bodies	roi_sphere_right26	2.66483
	sub01	Hands	roi_sphere_right26	2.75863
	sub01	Faces	roi_sphere_right26	2.041
	sub01	Tools	roi_sphere_right26	1.98322
	sub01	Manipulable	roi_sphere_right26	2.00341
	sub01	Non-manipulable	roi_sphere_right26	1.63721
	sub01	Bodies	roi_sphere_right27	3.12801
	sub01	Hands	roi_sphere_right27	3.09825
	sub01	Faces	roi_sphere_right27	2.76025
	sub01	Tools	roi_sphere_right27	2.4947
	sub01	Manipulable	roi_sphere_right27	2.47847
	sub01	Non-manipulable	roi_sphere_right27	2.18294
	sub01	Bodies	roi_sphere_right28	3.77314
	sub01	Hands	roi_sphere_right28	3.64126
	sub01	Faces	roi_sphere_right28	3.22194
	sub01	Tools	roi_sphere_right28	3.00042
	sub01	Manipulable	roi_sphere_right28	2.9533
	sub01	Non-manipulable	roi_sphere_right28	2.60315
	sub01	Bodies	roi_sphere_right29	2.93175
	sub01	Hands	roi_sphere_right29	2.72273
	sub01	Faces	roi_sphere_right29	2.35681
	sub01	Tools	roi_sphere_right29	2.3054
	sub01	Manipulable	roi_sphere_right29	2.27217
	sub01	Non-manipulable	roi_sphere_right29	2.12384
	sub01	Bodies	roi_sphere_right30	2.16368
	sub01	Hands	roi_sphere_right30	1.8957
	sub01	Faces	roi_sphere_right30	1.44739
	sub01	Tools	roi_sphere_right30	1.64611
	sub01	Manipulable	roi_sphere_right30	1.70257
	sub01	Non-manipulable	roi_sphere_right30	1.70168
	sub01	Bodies	roi_sphere_right31	1.71476
	sub01	Hands	roi_sphere_right31	1.40418
	sub01	Faces	roi_sphere_right31	0.850933
	sub01	Tools	roi_sphere_right31	1.20669
	sub01	Manipulable	roi_sphere_right31	1.36988
	sub01	Non-manipulable	roi_sphere_right31	1.42891
	sub01	Bodies	roi_sphere_right32	1.36885
	sub01	Hands	roi_sphere_right32	1.0773
	sub01	Faces	roi_sphere_right32	0.545104
	sub01	Tools	roi_sphere_right32	0.922043
	sub01	Manipulable	roi_sphere_right32	1.14338
	sub01	Non-manipulable	roi_sphere_right32	1.19812
	sub01	Bodies	roi_sphere_right33	1.03237
	sub01	Hands	roi_sphere_right33	0.819341
	sub01	Faces	roi_sphere_right33	0.39185
	sub01	Tools	roi_sphere_right33	0.72089
	sub01	Manipulable	roi_sphere_right33	0.914138
	sub01	Non-manipulable	roi_sphere_right33	0.972452
	sub01	Bodies	roi_sphere_right34	0.707166
	sub01	Hands	roi_sphere_right34	0.557196
	sub01	Faces	roi_sphere_right34	0.23318
	sub01	Tools	roi_sphere_right34	0.508769
	sub01	Manipulable	roi_sphere_right34	0.667553
	sub01	Non-manipulable	roi_sphere_right34	0.733829
	sub01	Bodies	roi_sphere_right35	0.526952
	sub01	Hands	roi_sphere_right35	0.368032
	sub01	Faces	roi_sphere_right35	0.101469
	sub01	Tools	roi_sphere_right35	0.354235
	sub01	Manipulable	roi_sphere_right35	0.503855
	sub01	Non-manipulable	roi_sphere_right35	0.587142
	sub01	Bodies	roi_sphere_right36	0.617658
	sub01	Hands	roi_sphere_right36	0.399606
	sub01	Faces	roi_sphere_right36	0.176707
	sub01	Tools	roi_sphere_right36	0.444187
	sub01	Manipulable	roi_sphere_right36	0.559735
	sub01	Non-manipulable	roi_sphere_right36	0.641817
	sub01	Bodies	roi_sphere_right37	0.86529
	sub01	Hands	roi_sphere_right37	0.587989
	sub01	Faces	roi_sphere_right37	0.415243
	sub01	Tools	roi_sphere_right37	0.652098
	sub01	Manipulable	roi_sphere_right37	0.712961
	sub01	Non-manipulable	roi_sphere_right37	0.778983
	sub01	Bodies	roi_sphere_right38	0.83056
	sub01	Hands	roi_sphere_right38	0.560154
	sub01	Faces	roi_sphere_right38	0.459564
	sub01	Tools	roi_sphere_right38	0.546561
	sub01	Manipulable	roi_sphere_right38	0.572687
	sub01	Non-manipulable	roi_sphere_right38	0.634855
	sub01	Bodies	roi_sphere_right39	0.785828
	sub01	Hands	roi_sphere_right39	0.519147
	sub01	Faces	roi_sphere_right39	0.493214
	sub01	Tools	roi_sphere_right39	0.395726
	sub01	Manipulable	roi_sphere_right39	0.443728
	sub01	Non-manipulable	roi_sphere_right39	0.512622
	sub01	Bodies	roi_sphere_right40	0.66564
	sub01	Hands	roi_sphere_right40	0.414104
	sub01	Faces	roi_sphere_right40	0.456491
	sub01	Tools	roi_sphere_right40	0.151444
	sub01	Manipulable	roi_sphere_right40	0.261518
	sub01	Non-manipulable	roi_sphere_right40	0.350827
	sub01	Bodies	roi_sphere_right41	0.655962
	sub01	Hands	roi_sphere_right41	0.393285
	sub01	Faces	roi_sphere_right41	0.529117
	sub01	Tools	roi_sphere_right41	0.0532358
	sub01	Manipulable	roi_sphere_right41	0.20908
	sub01	Non-manipulable	roi_sphere_right41	0.303223
	sub02	Bodies	roi_sphere_right1	-0.171487
	sub02	Hands	roi_sphere_right1	0.15704
	sub02	Faces	roi_sphere_right1	-0.0458459
	sub02	Tools	roi_sphere_right1	-0.141046
	sub02	Manipulable	roi_sphere_right1	-0.674978
	sub02	Non-manipulable	roi_sphere_right1	-0.192771
	sub02	Bodies	roi_sphere_right2	-0.296344
	sub02	Hands	roi_sphere_right2	0.0895156
	sub02	Faces	roi_sphere_right2	-0.0485271
	sub02	Tools	roi_sphere_right2	-0.236069
	sub02	Manipulable	roi_sphere_right2	-0.633475
	sub02	Non-manipulable	roi_sphere_right2	-0.263784
	sub02	Bodies	roi_sphere_right3	-0.372697
	sub02	Hands	roi_sphere_right3	-0.0235373
	sub02	Faces	roi_sphere_right3	-0.0037129
	sub02	Tools	roi_sphere_right3	-0.282045
	sub02	Manipulable	roi_sphere_right3	-0.488741
	sub02	Non-manipulable	roi_sphere_right3	-0.302789
	sub02	Bodies	roi_sphere_right4	-0.363277
	sub02	Hands	roi_sphere_right4	-0.0960907
	sub02	Faces	roi_sphere_right4	0.0375872
	sub02	Tools	roi_sphere_right4	-0.272306
	sub02	Manipulable	roi_sphere_right4	-0.278979
	sub02	Non-manipulable	roi_sphere_right4	-0.283147
	sub02	Bodies	roi_sphere_right5	-0.264369
	sub02	Hands	roi_sphere_right5	-0.0547213
	sub02	Faces	roi_sphere_right5	0.00970985
	sub02	Tools	roi_sphere_right5	-0.198955
	sub02	Manipulable	roi_sphere_right5	-0.129845
	sub02	Non-manipulable	roi_sphere_right5	-0.188863
	sub02	Bodies	roi_sphere_right6	-0.220592
	sub02	Hands	roi_sphere_right6	-0.0826289
	sub02	Faces	roi_sphere_right6	-0.139696
	sub02	Tools	roi_sphere_right6	-0.194501
	sub02	Manipulable	roi_sphere_right6	-0.109763
	sub02	Non-manipulable	roi_sphere_right6	-0.131292
	sub02	Bodies	roi_sphere_right7	-0.339463
	sub02	Hands	roi_sphere_right7	-0.24074
	sub02	Faces	roi_sphere_right7	-0.381329
	sub02	Tools	roi_sphere_right7	-0.293748
	sub02	Manipulable	roi_sphere_right7	-0.256106
	sub02	Non-manipulable	roi_sphere_right7	-0.18359
	sub02	Bodies	roi_sphere_right8	-0.462931
	sub02	Hands	roi_sphere_right8	-0.383491
	sub02	Faces	roi_sphere_right8	-0.577438
	sub02	Tools	roi_sphere_right8	-0.29451
	sub02	Manipulable	roi_sphere_right8	-0.346031
	sub02	Non-manipulable	roi_sphere_right8	-0.172018
	sub02	Bodies	roi_sphere_right9	-0.377717
	sub02	Hands	roi_sphere_right9	-0.311529
	sub02	Faces	roi_sphere_right9	-0.483993
	sub02	Tools	roi_sphere_right9	-0.00770491
	sub02	Manipulable	roi_sphere_right9	-0.0691075
	sub02	Non-manipulable	roi_sphere_right9	0.0900801
	sub02	Bodies	roi_sphere_right10	-0.0362645
	sub02	Hands	roi_sphere_right10	-0.0262909
	sub02	Faces	roi_sphere_right10	-0.110517
	sub02	Tools	roi_sphere_right10	0.413922
	sub02	Manipulable	roi_sphere_right10	0.43519
	sub02	Non-manipulable	roi_sphere_right10	0.456517
	sub02	Bodies	roi_sphere_right11	0.329266
	sub02	Hands	roi_sphere_right11	0.252268
	sub02	Faces	roi_sphere_right11	0.2647
	sub02	Tools	roi_sphere_right11	0.716839
	sub02	Manipulable	roi_sphere_right11	0.872901
	sub02	Non-manipulable	roi_sphere_right11	0.701219
	sub02	Bodies	roi_sphere_right12	0.448526
	sub02	Hands	roi_sphere_right12	0.339287
	sub02	Faces	roi_sphere_right12	0.365632
	sub02	Tools	roi_sphere_right12	0.751069
	sub02	Manipulable	roi_sphere_right12	0.872615
	sub02	Non-manipulable	roi_sphere_right12	0.636389
	sub02	Bodies	roi_sphere_right13	0.411671
	sub02	Hands	roi_sphere_right13	0.342188
	sub02	Faces	roi_sphere_right13	0.314997
	sub02	Tools	roi_sphere_right13	0.692405
	sub02	Manipulable	roi_sphere_right13	0.72417
	sub02	Non-manipulable	roi_sphere_right13	0.475495
	sub02	Bodies	roi_sphere_right14	0.0411323
	sub02	Hands	roi_sphere_right14	0.150134
	sub02	Faces	roi_sphere_right14	-0.0194145
	sub02	Tools	roi_sphere_right14	0.39568
	sub02	Manipulable	roi_sphere_right14	0.451616
	sub02	Non-manipulable	roi_sphere_right14	0.0157676
	sub02	Bodies	roi_sphere_right15	-0.56134
	sub02	Hands	roi_sphere_right15	-0.201427
	sub02	Faces	roi_sphere_right15	-0.561733
	sub02	Tools	roi_sphere_right15	-0.0652321
	sub02	Manipulable	roi_sphere_right15	0.0762872
	sub02	Non-manipulable	roi_sphere_right15	-0.744901
	sub02	Bodies	roi_sphere_right16	-0.729483
	sub02	Hands	roi_sphere_right16	-0.206037
	sub02	Faces	roi_sphere_right16	-0.58214
	sub02	Tools	roi_sphere_right16	-0.229077
	sub02	Manipulable	roi_sphere_right16	-0.0341925
	sub02	Non-manipulable	roi_sphere_right16	-1.08635
	sub02	Bodies	roi_sphere_right17	-0.250522
	sub02	Hands	roi_sphere_right17	0.233588
	sub02	Faces	roi_sphere_right17	0.0343181
	sub02	Tools	roi_sphere_right17	0.071227
	sub02	Manipulable	roi_sphere_right17	0.302686
	sub02	Non-manipulable	roi_sphere_right17	-0.664457
	sub02	Bodies	roi_sphere_right18	0.900091
	sub02	Hands	roi_sphere_right18	1.10136
	sub02	Faces	roi_sphere_right18	1.22725
	sub02	Tools	roi_sphere_right18	0.954847
	sub02	Manipulable	roi_sphere_right18	1.1494
	sub02	Non-manipulable	roi_sphere_right18	0.665574
	sub02	Bodies	roi_sphere_right19	1.40379
	sub02	Hands	roi_sphere_right19	1.36376
	sub02	Faces	roi_sphere_right19	1.58809
	sub02	Tools	roi_sphere_right19	1.35852
	sub02	Manipulable	roi_sphere_right19	1.44756
	sub02	Non-manipulable	roi_sphere_right19	1.35557
	sub02	Bodies	roi_sphere_right20	1.05346
	sub02	Hands	roi_sphere_right20	1.03264
	sub02	Faces	roi_sphere_right20	1.07254
	sub02	Tools	roi_sphere_right20	1.19022
	sub02	Manipulable	roi_sphere_right20	1.14721
	sub02	Non-manipulable	roi_sphere_right20	1.13835
	sub02	Bodies	roi_sphere_right21	0.638809
	sub02	Hands	roi_sphere_right21	0.750417
	sub02	Faces	roi_sphere_right21	0.597138
	sub02	Tools	roi_sphere_right21	0.944177
	sub02	Manipulable	roi_sphere_right21	0.82459
	sub02	Non-manipulable	roi_sphere_right21	0.749544
	sub02	Bodies	roi_sphere_right22	0.594253
	sub02	Hands	roi_sphere_right22	0.75655
	sub02	Faces	roi_sphere_right22	0.464482
	sub02	Tools	roi_sphere_right22	0.855928
	sub02	Manipulable	roi_sphere_right22	0.767751
	sub02	Non-manipulable	roi_sphere_right22	0.639754
	sub02	Bodies	roi_sphere_right23	0.945356
	sub02	Hands	roi_sphere_right23	1.11379
	sub02	Faces	roi_sphere_right23	0.681162
	sub02	Tools	roi_sphere_right23	1.1769
	sub02	Manipulable	roi_sphere_right23	1.04615
	sub02	Non-manipulable	roi_sphere_right23	0.928431
	sub02	Bodies	roi_sphere_right24	1.39835
	sub02	Hands	roi_sphere_right24	1.53461
	sub02	Faces	roi_sphere_right24	1.04701
	sub02	Tools	roi_sphere_right24	1.53867
	sub02	Manipulable	roi_sphere_right24	1.35474
	sub02	Non-manipulable	roi_sphere_right24	1.27653
	sub02	Bodies	roi_sphere_right25	1.65506
	sub02	Hands	roi_sphere_right25	1.68616
	sub02	Faces	roi_sphere_right25	1.41951
	sub02	Tools	roi_sphere_right25	1.66664
	sub02	Manipulable	roi_sphere_right25	1.47585
	sub02	Non-manipulable	roi_sphere_right25	1.45591
	sub02	Bodies	roi_sphere_right26	1.74651
	sub02	Hands	roi_sphere_right26	1.6194
	sub02	Faces	roi_sphere_right26	1.71279
	sub02	Tools	roi_sphere_right26	1.59716
	sub02	Manipulable	roi_sphere_right26	1.42733
	sub02	Non-manipulable	roi_sphere_right26	1.44085
	sub02	Bodies	roi_sphere_right27	2.1719
	sub02	Hands	roi_sphere_right27	1.84502
	sub02	Faces	roi_sphere_right27	2.18334
	sub02	Tools	roi_sphere_right27	1.7822
	sub02	Manipulable	roi_sphere_right27	1.6223
	sub02	Non-manipulable	roi_sphere_right27	1.63394
	sub02	Bodies	roi_sphere_right28	2.68144
	sub02	Hands	roi_sphere_right28	2.30369
	sub02	Faces	roi_sphere_right28	2.54767
	sub02	Tools	roi_sphere_right28	2.08847
	sub02	Manipulable	roi_sphere_right28	1.84389
	sub02	Non-manipulable	roi_sphere_right28	1.87509
	sub02	Bodies	roi_sphere_right29	2.34053
	sub02	Hands	roi_sphere_right29	1.86899
	sub02	Faces	roi_sphere_right29	2.08058
	sub02	Tools	roi_sphere_right29	1.68652
	sub02	Manipulable	roi_sphere_right29	1.54702
	sub02	Non-manipulable	roi_sphere_right29	1.65435
	sub02	Bodies	roi_sphere_right30	1.59116
	sub02	Hands	roi_sphere_right30	1.19065
	sub02	Faces	roi_sphere_right30	1.30504
	sub02	Tools	roi_sphere_right30	0.96539
	sub02	Manipulable	roi_sphere_right30	0.946908
	sub02	Non-manipulable	roi_sphere_right30	1.05607
	sub02	Bodies	roi_sphere_right31	0.928491
	sub02	Hands	roi_sphere_right31	0.668655
	sub02	Faces	roi_sphere_right31	0.698788
	sub02	Tools	roi_sphere_right31	0.44904
	sub02	Manipulable	roi_sphere_right31	0.475707
	sub02	Non-manipulable	roi_sphere_right31	0.558568
	sub02	Bodies	roi_sphere_right32	0.524085
	sub02	Hands	roi_sphere_right32	0.398304
	sub02	Faces	roi_sphere_right32	0.388235
	sub02	Tools	roi_sphere_right32	0.350796
	sub02	Manipulable	roi_sphere_right32	0.354198
	sub02	Non-manipulable	roi_sphere_right32	0.370806
	sub02	Bodies	roi_sphere_right33	0.585944
	sub02	Hands	roi_sphere_right33	0.457947
	sub02	Faces	roi_sphere_right33	0.431455
	sub02	Tools	roi_sphere_right33	0.58578
	sub02	Manipulable	roi_sphere_right33	0.589249
	sub02	Non-manipulable	roi_sphere_right33	0.561439
	sub02	Bodies	roi_sphere_right34	0.701601
	sub02	Hands	roi_sphere_right34	0.53313
	sub02	Faces	roi_sphere_right34	0.494262
	sub02	Tools	roi_sphere_right34	0.722223
	sub02	Manipulable	roi_sphere_right34	0.785574
	sub02	Non-manipulable	roi_sphere_right34	0.73921
	sub02	Bodies	roi_sphere_right35	0.615919
	sub02	Hands	roi_sphere_right35	0.433294
	sub02	Faces	roi_sphere_right35	0.379036
	sub02	Tools	roi_sphere_right35	0.577781
	sub02	Manipulable	roi_sphere_right35	0.680231
	sub02	Non-manipulable	roi_sphere_right35	0.661395
	sub02	Bodies	roi_sphere_right36	0.330452
	sub02	Hands	roi_sphere_right36	0.186907
	sub02	Faces	roi_sphere_right36	0.146767
	sub02	Tools	roi_sphere_right36	0.25045
	sub02	Manipulable	roi_sphere_right36	0.32382
	sub02	Non-manipulable	roi_sphere_right36	0.35492
	sub02	Bodies	roi_sphere_right37	0.148603
	sub02	Hands	roi_sphere_right37	0.0329865
	sub02	Faces	roi_sphere_right37	0.0158773
	sub02	Tools	roi_sphere_right37	0.0594528
	sub02	Manipulable	roi_sphere_right37	0.0718049
	sub02	Non-manipulable	roi_sphere_right37	0.133299
	sub02	Bodies	roi_sphere_right38	0.124323
	sub02	Hands	roi_sphere_right38	0.0174702
	sub02	Faces	roi_sphere_right38	0.0292954
	sub02	Tools	roi_sphere_right38	0.0228659
	sub02	Manipulable	roi_sphere_right38	-0.00213812
	sub02	Non-manipulable	roi_sphere_right38	0.0645598
	sub02	Bodies	roi_sphere_right39	0.12933
	sub02	Hands	roi_sphere_right39	0.0250594
	sub02	Faces	roi_sphere_right39	0.0783865
	sub02	Tools	roi_sphere_right39	-0.0289843
	sub02	Manipulable	roi_sphere_right39	-0.0301994
	sub02	Non-manipulable	roi_sphere_right39	0.0276437
	sub02	Bodies	roi_sphere_right40	-0.0226285
	sub02	Hands	roi_sphere_right40	-0.108082
	sub02	Faces	roi_sphere_right40	-0.0195546
	sub02	Tools	roi_sphere_right40	-0.209966
	sub02	Manipulable	roi_sphere_right40	-0.172894
	sub02	Non-manipulable	roi_sphere_right40	-0.126206
	sub02	Bodies	roi_sphere_right41	-0.289365
	sub02	Hands	roi_sphere_right41	-0.341342
	sub02	Faces	roi_sphere_right41	-0.239414
	sub02	Tools	roi_sphere_right41	-0.474212
	sub02	Manipulable	roi_sphere_right41	-0.414399
	sub02	Non-manipulable	roi_sphere_right41	-0.377183
	sub03	Bodies	roi_sphere_right1	-0.800125
	sub03	Hands	roi_sphere_right1	-0.811481
	sub03	Faces	roi_sphere_right1	-0.892975
	sub03	Tools	roi_sphere_right1	-1.02824
	sub03	Manipulable	roi_sphere_right1	-0.980121
	sub03	Non-manipulable	roi_sphere_right1	-1.45079
	sub03	Bodies	roi_sphere_right2	-0.65384
	sub03	Hands	roi_sphere_right2	-0.636629
	sub03	Faces	roi_sphere_right2	-0.69859
	sub03	Tools	roi_sphere_right2	-0.862477
	sub03	Manipulable	roi_sphere_right2	-0.837498
	sub03	Non-manipulable	roi_sphere_right2	-1.17471
	sub03	Bodies	roi_sphere_right3	-0.56974
	sub03	Hands	roi_sphere_right3	-0.558175
	sub03	Faces	roi_sphere_right3	-0.621092
	sub03	Tools	roi_sphere_right3	-0.734098
	sub03	Manipulable	roi_sphere_right3	-0.728135
	sub03	Non-manipulable	roi_sphere_right3	-0.965118
	sub03	Bodies	roi_sphere_right4	-0.507905
	sub03	Hands	roi_sphere_right4	-0.502858
	sub03	Faces	roi_sphere_right4	-0.586754
	sub03	Tools	roi_sphere_right4	-0.594273
	sub03	Manipulable	roi_sphere_right4	-0.574944
	sub03	Non-manipulable	roi_sphere_right4	-0.723733
	sub03	Bodies	roi_sphere_right5	-0.381009
	sub03	Hands	roi_sphere_right5	-0.431443
	sub03	Faces	roi_sphere_right5	-0.521505
	sub03	Tools	roi_sphere_right5	-0.447887
	sub03	Manipulable	roi_sphere_right5	-0.351043
	sub03	Non-manipulable	roi_sphere_right5	-0.460262
	sub03	Bodies	roi_sphere_right6	-0.212727
	sub03	Hands	roi_sphere_right6	-0.299589
	sub03	Faces	roi_sphere_right6	-0.379289
	sub03	Tools	roi_sphere_right6	-0.296581
	sub03	Manipulable	roi_sphere_right6	-0.0922109
	sub03	Non-manipulable	roi_sphere_right6	-0.177634
	sub03	Bodies	roi_sphere_right7	-0.211599
	sub03	Hands	roi_sphere_right7	-0.272794
	sub03	Faces	roi_sphere_right7	-0.345671
	sub03	Tools	roi_sphere_right7	-0.280465
	sub03	Manipulable	roi_sphere_right7	-0.0589135
	sub03	Non-manipulable	roi_sphere_right7	-0.138915
	sub03	Bodies	roi_sphere_right8	-0.341786
	sub03	Hands	roi_sphere_right8	-0.37675
	sub03	Faces	roi_sphere_right8	-0.44526
	sub03	Tools	roi_sphere_right8	-0.320626
	sub03	Manipulable	roi_sphere_right8	-0.162649
	sub03	Non-manipulable	roi_sphere_right8	-0.196625
	sub03	Bodies	roi_sphere_right9	-0.456695
	sub03	Hands	roi_sphere_right9	-0.538216
	sub03	Faces	roi_sphere_right9	-0.595396
	sub03	Tools	roi_sphere_right9	-0.324295
	sub03	Manipulable	roi_sphere_right9	-0.208699
	sub03	Non-manipulable	roi_sphere_right9	-0.147841
	sub03	Bodies	roi_sphere_right10	-0.362298
	sub03	Hands	roi_sphere_right10	-0.511206
	sub03	Faces	roi_sphere_right10	-0.54751
	sub03	Tools	roi_sphere_right10	-0.166498
	sub03	Manipulable	roi_sphere_right10	-0.0384709
	sub03	Non-manipulable	roi_sphere_right10	0.10336
	sub03	Bodies	roi_sphere_right11	-0.0778583
	sub03	Hands	roi_sphere_right11	-0.328953
	sub03	Faces	roi_sphere_right11	-0.279875
	sub03	Tools	roi_sphere_right11	0.131969
	sub03	Manipulable	roi_sphere_right11	0.235426
	sub03	Non-manipulable	roi_sphere_right11	0.382539
	sub03	Bodies	roi_sphere_right12	0.450705
	sub03	Hands	roi_sphere_right12	0.0542302
	sub03	Faces	roi_sphere_right12	0.318772
	sub03	Tools	roi_sphere_right12	0.506254
	sub03	Manipulable	roi_sphere_right12	0.593571
	sub03	Non-manipulable	roi_sphere_right12	0.644551
	sub03	Bodies	roi_sphere_right13	0.995729
	sub03	Hands	roi_sphere_right13	0.386369
	sub03	Faces	roi_sphere_right13	0.972756
	sub03	Tools	roi_sphere_right13	0.710812
	sub03	Manipulable	roi_sphere_right13	0.888362
	sub03	Non-manipulable	roi_sphere_right13	0.789757
	sub03	Bodies	roi_sphere_right14	1.34535
	sub03	Hands	roi_sphere_right14	0.564332
	sub03	Faces	roi_sphere_right14	1.64482
	sub03	Tools	roi_sphere_right14	0.686414
	sub03	Manipulable	roi_sphere_right14	0.980816
	sub03	Non-manipulable	roi_sphere_right14	0.716218
	sub03	Bodies	roi_sphere_right15	1.34601
	sub03	Hands	roi_sphere_right15	0.540257
	sub03	Faces	roi_sphere_right15	2.14259
	sub03	Tools	roi_sphere_right15	0.361132
	sub03	Manipulable	roi_sphere_right15	0.764834
	sub03	Non-manipulable	roi_sphere_right15	0.345437
	sub03	Bodies	roi_sphere_right16	0.970037
	sub03	Hands	roi_sphere_right16	0.280482
	sub03	Faces	roi_sphere_right16	2.01747
	sub03	Tools	roi_sphere_right16	-0.159441
	sub03	Manipulable	roi_sphere_right16	0.336305
	sub03	Non-manipulable	roi_sphere_right16	-0.0990996
	sub03	Bodies	roi_sphere_right17	0.682949
	sub03	Hands	roi_sphere_right17	0.0887822
	sub03	Faces	roi_sphere_right17	1.462
	sub03	Tools	roi_sphere_right17	-0.406858
	sub03	Manipulable	roi_sphere_right17	0.122935
	sub03	Non-manipulable	roi_sphere_right17	-0.216661
	sub03	Bodies	roi_sphere_right18	0.498492
	sub03	Hands	roi_sphere_right18	0.0393876
	sub03	Faces	roi_sphere_right18	0.714117
	sub03	Tools	roi_sphere_right18	-0.345204
	sub03	Manipulable	roi_sphere_right18	0.0645053
	sub03	Non-manipulable	roi_sphere_right18	-0.129285
	sub03	Bodies	roi_sphere_right19	0.503138
	sub03	Hands	roi_sphere_right19	0.0664632
	sub03	Faces	roi_sphere_right19	0.194334
	sub03	Tools	roi_sphere_right19	-0.181042
	sub03	Manipulable	roi_sphere_right19	0.110907
	sub03	Non-manipulable	roi_sphere_right19	-0.0439642
	sub03	Bodies	roi_sphere_right20	0.471234
	sub03	Hands	roi_sphere_right20	0.109516
	sub03	Faces	roi_sphere_right20	0.0333798
	sub03	Tools	roi_sphere_right20	-0.0355085
	sub03	Manipulable	roi_sphere_right20	0.205714
	sub03	Non-manipulable	roi_sphere_right20	0.0535415
	sub03	Bodies	roi_sphere_right21	0.352225
	sub03	Hands	roi_sphere_right21	0.0769978
	sub03	Faces	roi_sphere_right21	-0.0107144
	sub03	Tools	roi_sphere_right21	0.0589002
	sub03	Manipulable	roi_sphere_right21	0.251039
	sub03	Non-manipulable	roi_sphere_right21	0.111468
	sub03	Bodies	roi_sphere_right22	0.308055
	sub03	Hands	roi_sphere_right22	0.0332653
	sub03	Faces	roi_sphere_right22	-0.0310832
	sub03	Tools	roi_sphere_right22	0.123944
	sub03	Manipulable	roi_sphere_right22	0.279043
	sub03	Non-manipulable	roi_sphere_right22	0.117652
	sub03	Bodies	roi_sphere_right23	0.519856
	sub03	Hands	roi_sphere_right23	0.200625
	sub03	Faces	roi_sphere_right23	0.0142533
	sub03	Tools	roi_sphere_right23	0.368839
	sub03	Manipulable	roi_sphere_right23	0.502612
	sub03	Non-manipulable	roi_sphere_right23	0.236152
	sub03	Bodies	roi_sphere_right24	0.709727
	sub03	Hands	roi_sphere_right24	0.402128
	sub03	Faces	roi_sphere_right24	0.0548203
	sub03	Tools	roi_sphere_right24	0.602393
	sub03	Manipulable	roi_sphere_right24	0.667295
	sub03	Non-manipulable	roi_sphere_right24	0.314981
	sub03	Bodies	roi_sphere_right25	0.829091
	sub03	Hands	roi_sphere_right25	0.643584
	sub03	Faces	roi_sphere_right25	0.196318
	sub03	Tools	roi_sphere_right25	0.803869
	sub03	Manipulable	roi_sphere_right25	0.761056
	sub03	Non-manipulable	roi_sphere_right25	0.408036
	sub03	Bodies	roi_sphere_right26	0.782208
	sub03	Hands	roi_sphere_right26	0.72172
	sub03	Faces	roi_sphere_right26	0.311696
	sub03	Tools	roi_sphere_right26	0.78944
	sub03	Manipulable	roi_sphere_right26	0.690246
	sub03	Non-manipulable	roi_sphere_right26	0.395256
	sub03	Bodies	roi_sphere_right27	0.822464
	sub03	Hands	roi_sphere_right27	0.743667
	sub03	Faces	roi_sphere_right27	0.40051
	sub03	Tools	roi_sphere_right27	0.691206
	sub03	Manipulable	roi_sphere_right27	0.599468
	sub03	Non-manipulable	roi_sphere_right27	0.35846
	sub03	Bodies	roi_sphere_right28	0.844158
	sub03	Hands	roi_sphere_right28	0.720011
	sub03	Faces	roi_sphere_right28	0.276541
	sub03	Tools	roi_sphere_right28	0.529826
	sub03	Manipulable	roi_sphere_right28	0.502185
	sub03	Non-manipulable	roi_sphere_right28	0.256918
	sub03	Bodies	roi_sphere_right29	0.614977
	sub03	Hands	roi_sphere_right29	0.502113
	sub03	Faces	roi_sphere_right29	0.266527
	sub03	Tools	roi_sphere_right29	0.419765
	sub03	Manipulable	roi_sphere_right29	0.373624
	sub03	Non-manipulable	roi_sphere_right29	0.171804
	sub03	Bodies	roi_sphere_right30	0.431386
	sub03	Hands	roi_sphere_right30	0.333951
	sub03	Faces	roi_sphere_right30	0.25026
	sub03	Tools	roi_sphere_right30	0.269945
	sub03	Manipulable	roi_sphere_right30	0.266463
	sub03	Non-manipulable	roi_sphere_right30	0.115766
	sub03	Bodies	roi_sphere_right31	0.411988
	sub03	Hands	roi_sphere_right31	0.351967
	sub03	Faces	roi_sphere_right31	0.3036
	sub03	Tools	roi_sphere_right31	0.250056
	sub03	Manipulable	roi_sphere_right31	0.264423
	sub03	Non-manipulable	roi_sphere_right31	0.132945
	sub03	Bodies	roi_sphere_right32	0.440448
	sub03	Hands	roi_sphere_right32	0.440401
	sub03	Faces	roi_sphere_right32	0.328916
	sub03	Tools	roi_sphere_right32	0.302804
	sub03	Manipulable	roi_sphere_right32	0.308277
	sub03	Non-manipulable	roi_sphere_right32	0.147006
	sub03	Bodies	roi_sphere_right33	0.371907
	sub03	Hands	roi_sphere_right33	0.407891
	sub03	Faces	roi_sphere_right33	0.239059
	sub03	Tools	roi_sphere_right33	0.264368
	sub03	Manipulable	roi_sphere_right33	0.277954
	sub03	Non-manipulable	roi_sphere_right33	0.0820021
	sub03	Bodies	roi_sphere_right34	0.311474
	sub03	Hands	roi_sphere_right34	0.356068
	sub03	Faces	roi_sphere_right34	0.172602
	sub03	Tools	roi_sphere_right34	0.254834
	sub03	Manipulable	roi_sphere_right34	0.272477
	sub03	Non-manipulable	roi_sphere_right34	0.0649976
	sub03	Bodies	roi_sphere_right35	0.331446
	sub03	Hands	roi_sphere_right35	0.363247
	sub03	Faces	roi_sphere_right35	0.205443
	sub03	Tools	roi_sphere_right35	0.326783
	sub03	Manipulable	roi_sphere_right35	0.347223
	sub03	Non-manipulable	roi_sphere_right35	0.168789
	sub03	Bodies	roi_sphere_right36	0.458608
	sub03	Hands	roi_sphere_right36	0.41729
	sub03	Faces	roi_sphere_right36	0.363123
	sub03	Tools	roi_sphere_right36	0.466599
	sub03	Manipulable	roi_sphere_right36	0.498852
	sub03	Non-manipulable	roi_sphere_right36	0.348141
	sub03	Bodies	roi_sphere_right37	0.595888
	sub03	Hands	roi_sphere_right37	0.445156
	sub03	Faces	roi_sphere_right37	0.489672
	sub03	Tools	roi_sphere_right37	0.567342
	sub03	Manipulable	roi_sphere_right37	0.611813
	sub03	Non-manipulable	roi_sphere_right37	0.485372
	sub03	Bodies	roi_sphere_right38	0.487995
	sub03	Hands	roi_sphere_right38	0.229503
	sub03	Faces	roi_sphere_right38	0.353551
	sub03	Tools	roi_sphere_right38	0.358001
	sub03	Manipulable	roi_sphere_right38	0.437427
	sub03	Non-manipulable	roi_sphere_right38	0.327866
	sub03	Bodies	roi_sphere_right39	0.332029
	sub03	Hands	roi_sphere_right39	0.0384642
	sub03	Faces	roi_sphere_right39	0.20403
	sub03	Tools	roi_sphere_right39	0.109346
	sub03	Manipulable	roi_sphere_right39	0.211182
	sub03	Non-manipulable	roi_sphere_right39	0.101313
	sub03	Bodies	roi_sphere_right40	0.107281
	sub03	Hands	roi_sphere_right40	-0.190668
	sub03	Faces	roi_sphere_right40	-0.00309622
	sub03	Tools	roi_sphere_right40	-0.216168
	sub03	Manipulable	roi_sphere_right40	-0.0943907
	sub03	Non-manipulable	roi_sphere_right40	-0.234829
	sub03	Bodies	roi_sphere_right41	-0.111173
	sub03	Hands	roi_sphere_right41	-0.415809
	sub03	Faces	roi_sphere_right41	-0.192706
	sub03	Tools	roi_sphere_right41	-0.488772
	sub03	Manipulable	roi_sphere_right41	-0.36271
	sub03	Non-manipulable	roi_sphere_right41	-0.53573
	sub04	Bodies	roi_sphere_right1	-0.289544
	sub04	Hands	roi_sphere_right1	-0.36883
	sub04	Faces	roi_sphere_right1	-0.223956
	sub04	Tools	roi_sphere_right1	-0.37212
	sub04	Manipulable	roi_sphere_right1	-0.274532
	sub04	Non-manipulable	roi_sphere_right1	-0.335615
	sub04	Bodies	roi_sphere_right2	-0.382382
	sub04	Hands	roi_sphere_right2	-0.43708
	sub04	Faces	roi_sphere_right2	-0.318454
	sub04	Tools	roi_sphere_right2	-0.397508
	sub04	Manipulable	roi_sphere_right2	-0.30296
	sub04	Non-manipulable	roi_sphere_right2	-0.340098
	sub04	Bodies	roi_sphere_right3	-0.317223
	sub04	Hands	roi_sphere_right3	-0.394628
	sub04	Faces	roi_sphere_right3	-0.255774
	sub04	Tools	roi_sphere_right3	-0.31014
	sub04	Manipulable	roi_sphere_right3	-0.28955
	sub04	Non-manipulable	roi_sphere_right3	-0.240826
	sub04	Bodies	roi_sphere_right4	-0.0909322
	sub04	Hands	roi_sphere_right4	-0.237433
	sub04	Faces	roi_sphere_right4	-0.0541945
	sub04	Tools	roi_sphere_right4	-0.134536
	sub04	Manipulable	roi_sphere_right4	-0.187499
	sub04	Non-manipulable	roi_sphere_right4	-0.0666485
	sub04	Bodies	roi_sphere_right5	0.0488161
	sub04	Hands	roi_sphere_right5	-0.134042
	sub04	Faces	roi_sphere_right5	0.0814006
	sub04	Tools	roi_sphere_right5	-0.0654067
	sub04	Manipulable	roi_sphere_right5	-0.122102
	sub04	Non-manipulable	roi_sphere_right5	-0.000968807
	sub04	Bodies	roi_sphere_right6	-0.00719636
	sub04	Hands	roi_sphere_right6	-0.182583
	sub04	Faces	roi_sphere_right6	0.038975
	sub04	Tools	roi_sphere_right6	-0.130732
	sub04	Manipulable	roi_sphere_right6	-0.138137
	sub04	Non-manipulable	roi_sphere_right6	-0.0263419
	sub04	Bodies	roi_sphere_right7	-0.168768
	sub04	Hands	roi_sphere_right7	-0.312724
	sub04	Faces	roi_sphere_right7	-0.0933318
	sub04	Tools	roi_sphere_right7	-0.184094
	sub04	Manipulable	roi_sphere_right7	-0.131027
	sub04	Non-manipulable	roi_sphere_right7	-0.0243017
	sub04	Bodies	roi_sphere_right8	-0.298795
	sub04	Hands	roi_sphere_right8	-0.435986
	sub04	Faces	roi_sphere_right8	-0.240053
	sub04	Tools	roi_sphere_right8	-0.115872
	sub04	Manipulable	roi_sphere_right8	0.0461924
	sub04	Non-manipulable	roi_sphere_right8	0.148576
	sub04	Bodies	roi_sphere_right9	-0.19615
	sub04	Hands	roi_sphere_right9	-0.365725
	sub04	Faces	roi_sphere_right9	-0.204939
	sub04	Tools	roi_sphere_right9	0.204613
	sub04	Manipulable	roi_sphere_right9	0.448935
	sub04	Non-manipulable	roi_sphere_right9	0.479058
	sub04	Bodies	roi_sphere_right10	0.151416
	sub04	Hands	roi_sphere_right10	-0.0322889
	sub04	Faces	roi_sphere_right10	0.126581
	sub04	Tools	roi_sphere_right10	0.652443
	sub04	Manipulable	roi_sphere_right10	0.878293
	sub04	Non-manipulable	roi_sphere_right10	0.831845
	sub04	Bodies	roi_sphere_right11	0.781324
	sub04	Hands	roi_sphere_right11	0.615971
	sub04	Faces	roi_sphere_right11	0.887274
	sub04	Tools	roi_sphere_right11	1.21622
	sub04	Manipulable	roi_sphere_right11	1.29232
	sub04	Non-manipulable	roi_sphere_right11	1.1431
	sub04	Bodies	roi_sphere_right12	1.27063
	sub04	Hands	roi_sphere_right12	1.19277
	sub04	Faces	roi_sphere_right12	1.71647
	sub04	Tools	roi_sphere_right12	1.60582
	sub04	Manipulable	roi_sphere_right12	1.60349
	sub04	Non-manipulable	roi_sphere_right12	1.42655
	sub04	Bodies	roi_sphere_right13	1.46787
	sub04	Hands	roi_sphere_right13	1.50572
	sub04	Faces	roi_sphere_right13	2.24533
	sub04	Tools	roi_sphere_right13	1.68765
	sub04	Manipulable	roi_sphere_right13	1.6983
	sub04	Non-manipulable	roi_sphere_right13	1.50797
	sub04	Bodies	roi_sphere_right14	1.50545
	sub04	Hands	roi_sphere_right14	1.4962
	sub04	Faces	roi_sphere_right14	2.27451
	sub04	Tools	roi_sphere_right14	1.5352
	sub04	Manipulable	roi_sphere_right14	1.61193
	sub04	Non-manipulable	roi_sphere_right14	1.406
	sub04	Bodies	roi_sphere_right15	1.72316
	sub04	Hands	roi_sphere_right15	1.38995
	sub04	Faces	roi_sphere_right15	2.28227
	sub04	Tools	roi_sphere_right15	1.47025
	sub04	Manipulable	roi_sphere_right15	1.64323
	sub04	Non-manipulable	roi_sphere_right15	1.41922
	sub04	Bodies	roi_sphere_right16	1.95002
	sub04	Hands	roi_sphere_right16	1.34407
	sub04	Faces	roi_sphere_right16	2.31888
	sub04	Tools	roi_sphere_right16	1.47544
	sub04	Manipulable	roi_sphere_right16	1.69756
	sub04	Non-manipulable	roi_sphere_right16	1.44189
	sub04	Bodies	roi_sphere_right17	1.83211
	sub04	Hands	roi_sphere_right17	1.25694
	sub04	Faces	roi_sphere_right17	2.0598
	sub04	Tools	roi_sphere_right17	1.3933
	sub04	Manipulable	roi_sphere_right17	1.59008
	sub04	Non-manipulable	roi_sphere_right17	1.31193
	sub04	Bodies	roi_sphere_right18	1.30399
	sub04	Hands	roi_sphere_right18	1.04164
	sub04	Faces	roi_sphere_right18	1.32661
	sub04	Tools	roi_sphere_right18	1.21782
	sub04	Manipulable	roi_sphere_right18	1.29755
	sub04	Non-manipulable	roi_sphere_right18	1.02994
	sub04	Bodies	roi_sphere_right19	0.829189
	sub04	Hands	roi_sphere_right19	0.83262
	sub04	Faces	roi_sphere_right19	0.768504
	sub04	Tools	roi_sphere_right19	1.08687
	sub04	Manipulable	roi_sphere_right19	1.06868
	sub04	Non-manipulable	roi_sphere_right19	0.827975
	sub04	Bodies	roi_sphere_right20	0.571298
	sub04	Hands	roi_sphere_right20	0.636131
	sub04	Faces	roi_sphere_right20	0.507587
	sub04	Tools	roi_sphere_right20	0.929417
	sub04	Manipulable	roi_sphere_right20	0.857451
	sub04	Non-manipulable	roi_sphere_right20	0.656019
	sub04	Bodies	roi_sphere_right21	0.372668
	sub04	Hands	roi_sphere_right21	0.390205
	sub04	Faces	roi_sphere_right21	0.300177
	sub04	Tools	roi_sphere_right21	0.62993
	sub04	Manipulable	roi_sphere_right21	0.537537
	sub04	Non-manipulable	roi_sphere_right21	0.368752
	sub04	Bodies	roi_sphere_right22	0.382967
	sub04	Hands	roi_sphere_right22	0.387903
	sub04	Faces	roi_sphere_right22	0.288507
	sub04	Tools	roi_sphere_right22	0.51403
	sub04	Manipulable	roi_sphere_right22	0.402378
	sub04	Non-manipulable	roi_sphere_right22	0.240158
	sub04	Bodies	roi_sphere_right23	0.745052
	sub04	Hands	roi_sphere_right23	0.749254
	sub04	Faces	roi_sphere_right23	0.583782
	sub04	Tools	roi_sphere_right23	0.842821
	sub04	Manipulable	roi_sphere_right23	0.712743
	sub04	Non-manipulable	roi_sphere_right23	0.494353
	sub04	Bodies	roi_sphere_right24	1.24976
	sub04	Hands	roi_sphere_right24	1.19259
	sub04	Faces	roi_sphere_right24	0.98884
	sub04	Tools	roi_sphere_right24	1.27892
	sub04	Manipulable	roi_sphere_right24	1.0901
	sub04	Non-manipulable	roi_sphere_right24	0.799391
	sub04	Bodies	roi_sphere_right25	1.82591
	sub04	Hands	roi_sphere_right25	1.5598
	sub04	Faces	roi_sphere_right25	1.36457
	sub04	Tools	roi_sphere_right25	1.58254
	sub04	Manipulable	roi_sphere_right25	1.30881
	sub04	Non-manipulable	roi_sphere_right25	1.00224
	sub04	Bodies	roi_sphere_right26	2.29733
	sub04	Hands	roi_sphere_right26	1.75654
	sub04	Faces	roi_sphere_right26	1.50916
	sub04	Tools	roi_sphere_right26	1.56334
	sub04	Manipulable	roi_sphere_right26	1.23105
	sub04	Non-manipulable	roi_sphere_right26	0.977294
	sub04	Bodies	roi_sphere_right27	2.76741
	sub04	Hands	roi_sphere_right27	2.15873
	sub04	Faces	roi_sphere_right27	1.60916
	sub04	Tools	roi_sphere_right27	1.65575
	sub04	Manipulable	roi_sphere_right27	1.28112
	sub04	Non-manipulable	roi_sphere_right27	1.02039
	sub04	Bodies	roi_sphere_right28	2.9106
	sub04	Hands	roi_sphere_right28	2.30946
	sub04	Faces	roi_sphere_right28	1.69984
	sub04	Tools	roi_sphere_right28	1.74151
	sub04	Manipulable	roi_sphere_right28	1.40042
	sub04	Non-manipulable	roi_sphere_right28	1.07659
	sub04	Bodies	roi_sphere_right29	2.33482
	sub04	Hands	roi_sphere_right29	1.66771
	sub04	Faces	roi_sphere_right29	1.30524
	sub04	Tools	roi_sphere_right29	1.21276
	sub04	Manipulable	roi_sphere_right29	0.902275
	sub04	Non-manipulable	roi_sphere_right29	0.743264
	sub04	Bodies	roi_sphere_right30	1.81243
	sub04	Hands	roi_sphere_right30	1.27168
	sub04	Faces	roi_sphere_right30	0.97697
	sub04	Tools	roi_sphere_right30	0.858204
	sub04	Manipulable	roi_sphere_right30	0.622771
	sub04	Non-manipulable	roi_sphere_right30	0.502703
	sub04	Bodies	roi_sphere_right31	1.27652
	sub04	Hands	roi_sphere_right31	0.92255
	sub04	Faces	roi_sphere_right31	0.640508
	sub04	Tools	roi_sphere_right31	0.598616
	sub04	Manipulable	roi_sphere_right31	0.474011
	sub04	Non-manipulable	roi_sphere_right31	0.343287
	sub04	Bodies	roi_sphere_right32	0.7512
	sub04	Hands	roi_sphere_right32	0.524457
	sub04	Faces	roi_sphere_right32	0.336785
	sub04	Tools	roi_sphere_right32	0.366625
	sub04	Manipulable	roi_sphere_right32	0.360194
	sub04	Non-manipulable	roi_sphere_right32	0.221176
	sub04	Bodies	roi_sphere_right33	0.55107
	sub04	Hands	roi_sphere_right33	0.367412
	sub04	Faces	roi_sphere_right33	0.295748
	sub04	Tools	roi_sphere_right33	0.425017
	sub04	Manipulable	roi_sphere_right33	0.457911
	sub04	Non-manipulable	roi_sphere_right33	0.32702
	sub04	Bodies	roi_sphere_right34	0.764238
	sub04	Hands	roi_sphere_right34	0.584202
	sub04	Faces	roi_sphere_right34	0.537284
	sub04	Tools	roi_sphere_right34	0.814641
	sub04	Manipulable	roi_sphere_right34	0.821512
	sub04	Non-manipulable	roi_sphere_right34	0.692797
	sub04	Bodies	roi_sphere_right35	1.10361
	sub04	Hands	roi_sphere_right35	0.910628
	sub04	Faces	roi_sphere_right35	0.834586
	sub04	Tools	roi_sphere_right35	1.20497
	sub04	Manipulable	roi_sphere_right35	1.16493
	sub04	Non-manipulable	roi_sphere_right35	1.03992
	sub04	Bodies	roi_sphere_right36	1.23115
	sub04	Hands	roi_sphere_right36	1.07034
	sub04	Faces	roi_sphere_right36	0.959236
	sub04	Tools	roi_sphere_right36	1.28172
	sub04	Manipulable	roi_sphere_right36	1.23874
	sub04	Non-manipulable	roi_sphere_right36	1.12174
	sub04	Bodies	roi_sphere_right37	1.01676
	sub04	Hands	roi_sphere_right37	0.910987
	sub04	Faces	roi_sphere_right37	0.849765
	sub04	Tools	roi_sphere_right37	1.00371
	sub04	Manipulable	roi_sphere_right37	0.985479
	sub04	Non-manipulable	roi_sphere_right37	0.885821
	sub04	Bodies	roi_sphere_right38	0.599371
	sub04	Hands	roi_sphere_right38	0.544636
	sub04	Faces	roi_sphere_right38	0.561943
	sub04	Tools	roi_sphere_right38	0.557611
	sub04	Manipulable	roi_sphere_right38	0.582297
	sub04	Non-manipulable	roi_sphere_right38	0.504553
	sub04	Bodies	roi_sphere_right39	0.242846
	sub04	Hands	roi_sphere_right39	0.193459
	sub04	Faces	roi_sphere_right39	0.275255
	sub04	Tools	roi_sphere_right39	0.184357
	sub04	Manipulable	roi_sphere_right39	0.230471
	sub04	Non-manipulable	roi_sphere_right39	0.177393
	sub04	Bodies	roi_sphere_right40	-0.133045
	sub04	Hands	roi_sphere_right40	-0.201667
	sub04	Faces	roi_sphere_right40	-0.0649736
	sub04	Tools	roi_sphere_right40	-0.198678
	sub04	Manipulable	roi_sphere_right40	-0.169624
	sub04	Non-manipulable	roi_sphere_right40	-0.199419
	sub04	Bodies	roi_sphere_right41	-0.43202
	sub04	Hands	roi_sphere_right41	-0.522151
	sub04	Faces	roi_sphere_right41	-0.315476
	sub04	Tools	roi_sphere_right41	-0.487896
	sub04	Manipulable	roi_sphere_right41	-0.512989
	sub04	Non-manipulable	roi_sphere_right41	-0.516104
	sub05	Bodies	roi_sphere_right1	-0.955115
	sub05	Hands	roi_sphere_right1	-1.36748
	sub05	Faces	roi_sphere_right1	-0.894982
	sub05	Tools	roi_sphere_right1	-1.24296
	sub05	Manipulable	roi_sphere_right1	-1.15188
	sub05	Non-manipulable	roi_sphere_right1	-0.765776
	sub05	Bodies	roi_sphere_right2	-0.769561
	sub05	Hands	roi_sphere_right2	-1.05789
	sub05	Faces	roi_sphere_right2	-0.602305
	sub05	Tools	roi_sphere_right2	-1.06535
	sub05	Manipulable	roi_sphere_right2	-0.928503
	sub05	Non-manipulable	roi_sphere_right2	-0.490833
	sub05	Bodies	roi_sphere_right3	-0.720337
	sub05	Hands	roi_sphere_right3	-0.971302
	sub05	Faces	roi_sphere_right3	-0.516263
	sub05	Tools	roi_sphere_right3	-1.06053
	sub05	Manipulable	roi_sphere_right3	-0.887223
	sub05	Non-manipulable	roi_sphere_right3	-0.485002
	sub05	Bodies	roi_sphere_right4	-0.657809
	sub05	Hands	roi_sphere_right4	-0.916899
	sub05	Faces	roi_sphere_right4	-0.504213
	sub05	Tools	roi_sphere_right4	-1.00325
	sub05	Manipulable	roi_sphere_right4	-0.823618
	sub05	Non-manipulable	roi_sphere_right4	-0.529158
	sub05	Bodies	roi_sphere_right5	-0.524797
	sub05	Hands	roi_sphere_right5	-0.751039
	sub05	Faces	roi_sphere_right5	-0.467414
	sub05	Tools	roi_sphere_right5	-0.774722
	sub05	Manipulable	roi_sphere_right5	-0.635158
	sub05	Non-manipulable	roi_sphere_right5	-0.467355
	sub05	Bodies	roi_sphere_right6	-0.385748
	sub05	Hands	roi_sphere_right6	-0.562252
	sub05	Faces	roi_sphere_right6	-0.401622
	sub05	Tools	roi_sphere_right6	-0.520158
	sub05	Manipulable	roi_sphere_right6	-0.405979
	sub05	Non-manipulable	roi_sphere_right6	-0.305867
	sub05	Bodies	roi_sphere_right7	-0.360536
	sub05	Hands	roi_sphere_right7	-0.556258
	sub05	Faces	roi_sphere_right7	-0.430025
	sub05	Tools	roi_sphere_right7	-0.410779
	sub05	Manipulable	roi_sphere_right7	-0.250718
	sub05	Non-manipulable	roi_sphere_right7	-0.142439
	sub05	Bodies	roi_sphere_right8	-0.394208
	sub05	Hands	roi_sphere_right8	-0.681995
	sub05	Faces	roi_sphere_right8	-0.539543
	sub05	Tools	roi_sphere_right8	-0.349607
	sub05	Manipulable	roi_sphere_right8	-0.107015
	sub05	Non-manipulable	roi_sphere_right8	0.0326661
	sub05	Bodies	roi_sphere_right9	-0.27593
	sub05	Hands	roi_sphere_right9	-0.602809
	sub05	Faces	roi_sphere_right9	-0.482721
	sub05	Tools	roi_sphere_right9	-0.137121
	sub05	Manipulable	roi_sphere_right9	0.174031
	sub05	Non-manipulable	roi_sphere_right9	0.300819
	sub05	Bodies	roi_sphere_right10	0.0186727
	sub05	Hands	roi_sphere_right10	-0.303031
	sub05	Faces	roi_sphere_right10	-0.215197
	sub05	Tools	roi_sphere_right10	0.241517
	sub05	Manipulable	roi_sphere_right10	0.555545
	sub05	Non-manipulable	roi_sphere_right10	0.617006
	sub05	Bodies	roi_sphere_right11	0.440324
	sub05	Hands	roi_sphere_right11	0.172552
	sub05	Faces	roi_sphere_right11	0.250762
	sub05	Tools	roi_sphere_right11	0.655518
	sub05	Manipulable	roi_sphere_right11	0.898139
	sub05	Non-manipulable	roi_sphere_right11	0.875139
	sub05	Bodies	roi_sphere_right12	0.752245
	sub05	Hands	roi_sphere_right12	0.461796
	sub05	Faces	roi_sphere_right12	0.685267
	sub05	Tools	roi_sphere_right12	0.930722
	sub05	Manipulable	roi_sphere_right12	1.09085
	sub05	Non-manipulable	roi_sphere_right12	1.06824
	sub05	Bodies	roi_sphere_right13	1.06961
	sub05	Hands	roi_sphere_right13	0.664311
	sub05	Faces	roi_sphere_right13	1.18611
	sub05	Tools	roi_sphere_right13	1.08195
	sub05	Manipulable	roi_sphere_right13	1.16523
	sub05	Non-manipulable	roi_sphere_right13	1.23547
	sub05	Bodies	roi_sphere_right14	1.36288
	sub05	Hands	roi_sphere_right14	0.822371
	sub05	Faces	roi_sphere_right14	1.72303
	sub05	Tools	roi_sphere_right14	1.11466
	sub05	Manipulable	roi_sphere_right14	1.15211
	sub05	Non-manipulable	roi_sphere_right14	1.37755
	sub05	Bodies	roi_sphere_right15	1.61904
	sub05	Hands	roi_sphere_right15	0.951473
	sub05	Faces	roi_sphere_right15	2.2368
	sub05	Tools	roi_sphere_right15	1.04953
	sub05	Manipulable	roi_sphere_right15	1.1057
	sub05	Non-manipulable	roi_sphere_right15	1.44013
	sub05	Bodies	roi_sphere_right16	1.43693
	sub05	Hands	roi_sphere_right16	0.762172
	sub05	Faces	roi_sphere_right16	2.17816
	sub05	Tools	roi_sphere_right16	0.667032
	sub05	Manipulable	roi_sphere_right16	0.760737
	sub05	Non-manipulable	roi_sphere_right16	1.05231
	sub05	Bodies	roi_sphere_right17	1.22755
	sub05	Hands	roi_sphere_right17	0.567478
	sub05	Faces	roi_sphere_right17	1.89809
	sub05	Tools	roi_sphere_right17	0.468293
	sub05	Manipulable	roi_sphere_right17	0.607455
	sub05	Non-manipulable	roi_sphere_right17	0.812623
	sub05	Bodies	roi_sphere_right18	1.02827
	sub05	Hands	roi_sphere_right18	0.582338
	sub05	Faces	roi_sphere_right18	1.48047
	sub05	Tools	roi_sphere_right18	0.59327
	sub05	Manipulable	roi_sphere_right18	0.716525
	sub05	Non-manipulable	roi_sphere_right18	0.75953
	sub05	Bodies	roi_sphere_right19	0.943132
	sub05	Hands	roi_sphere_right19	0.755604
	sub05	Faces	roi_sphere_right19	1.05763
	sub05	Tools	roi_sphere_right19	0.88781
	sub05	Manipulable	roi_sphere_right19	0.970616
	sub05	Non-manipulable	roi_sphere_right19	0.868493
	sub05	Bodies	roi_sphere_right20	0.869364
	sub05	Hands	roi_sphere_right20	0.781988
	sub05	Faces	roi_sphere_right20	0.688066
	sub05	Tools	roi_sphere_right20	0.987705
	sub05	Manipulable	roi_sphere_right20	1.0499
	sub05	Non-manipulable	roi_sphere_right20	0.865882
	sub05	Bodies	roi_sphere_right21	0.873131
	sub05	Hands	roi_sphere_right21	0.753757
	sub05	Faces	roi_sphere_right21	0.518803
	sub05	Tools	roi_sphere_right21	0.893967
	sub05	Manipulable	roi_sphere_right21	0.941818
	sub05	Non-manipulable	roi_sphere_right21	0.719701
	sub05	Bodies	roi_sphere_right22	1.03437
	sub05	Hands	roi_sphere_right22	0.891202
	sub05	Faces	roi_sphere_right22	0.495664
	sub05	Tools	roi_sphere_right22	0.860052
	sub05	Manipulable	roi_sphere_right22	0.860329
	sub05	Non-manipulable	roi_sphere_right22	0.587201
	sub05	Bodies	roi_sphere_right23	1.37
	sub05	Hands	roi_sphere_right23	1.20088
	sub05	Faces	roi_sphere_right23	0.626022
	sub05	Tools	roi_sphere_right23	1.06279
	sub05	Manipulable	roi_sphere_right23	1.00713
	sub05	Non-manipulable	roi_sphere_right23	0.633798
	sub05	Bodies	roi_sphere_right24	1.6636
	sub05	Hands	roi_sphere_right24	1.4397
	sub05	Faces	roi_sphere_right24	0.85513
	sub05	Tools	roi_sphere_right24	1.25578
	sub05	Manipulable	roi_sphere_right24	1.15565
	sub05	Non-manipulable	roi_sphere_right24	0.758076
	sub05	Bodies	roi_sphere_right25	1.92128
	sub05	Hands	roi_sphere_right25	1.62711
	sub05	Faces	roi_sphere_right25	1.17852
	sub05	Tools	roi_sphere_right25	1.5076
	sub05	Manipulable	roi_sphere_right25	1.40044
	sub05	Non-manipulable	roi_sphere_right25	1.04248
	sub05	Bodies	roi_sphere_right26	2.12397
	sub05	Hands	roi_sphere_right26	1.77696
	sub05	Faces	roi_sphere_right26	1.52837
	sub05	Tools	roi_sphere_right26	1.70785
	sub05	Manipulable	roi_sphere_right26	1.6154
	sub05	Non-manipulable	roi_sphere_right26	1.34122
	sub05	Bodies	roi_sphere_right27	2.51629
	sub05	Hands	roi_sphere_right27	2.11186
	sub05	Faces	roi_sphere_right27	2.08345
	sub05	Tools	roi_sphere_right27	2.03266
	sub05	Manipulable	roi_sphere_right27	1.95587
	sub05	Non-manipulable	roi_sphere_right27	1.74073
	sub05	Bodies	roi_sphere_right28	2.48521
	sub05	Hands	roi_sphere_right28	2.05458
	sub05	Faces	roi_sphere_right28	1.97623
	sub05	Tools	roi_sphere_right28	1.82111
	sub05	Manipulable	roi_sphere_right28	1.70293
	sub05	Non-manipulable	roi_sphere_right28	1.51061
	sub05	Bodies	roi_sphere_right29	2.39814
	sub05	Hands	roi_sphere_right29	1.99263
	sub05	Faces	roi_sphere_right29	2.03067
	sub05	Tools	roi_sphere_right29	1.84882
	sub05	Manipulable	roi_sphere_right29	1.77834
	sub05	Non-manipulable	roi_sphere_right29	1.62396
	sub05	Bodies	roi_sphere_right30	2.07156
	sub05	Hands	roi_sphere_right30	1.698
	sub05	Faces	roi_sphere_right30	1.82743
	sub05	Tools	roi_sphere_right30	1.618
	sub05	Manipulable	roi_sphere_right30	1.5761
	sub05	Non-manipulable	roi_sphere_right30	1.49517
	sub05	Bodies	roi_sphere_right31	1.58406
	sub05	Hands	roi_sphere_right31	1.27727
	sub05	Faces	roi_sphere_right31	1.41609
	sub05	Tools	roi_sphere_right31	1.24244
	sub05	Manipulable	roi_sphere_right31	1.21788
	sub05	Non-manipulable	roi_sphere_right31	1.18986
	sub05	Bodies	roi_sphere_right32	1.23035
	sub05	Hands	roi_sphere_right32	0.938869
	sub05	Faces	roi_sphere_right32	0.986845
	sub05	Tools	roi_sphere_right32	0.977268
	sub05	Manipulable	roi_sphere_right32	0.993488
	sub05	Non-manipulable	roi_sphere_right32	0.968359
	sub05	Bodies	roi_sphere_right33	1.06635
	sub05	Hands	roi_sphere_right33	0.726377
	sub05	Faces	roi_sphere_right33	0.681501
	sub05	Tools	roi_sphere_right33	0.847261
	sub05	Manipulable	roi_sphere_right33	0.907108
	sub05	Non-manipulable	roi_sphere_right33	0.851606
	sub05	Bodies	roi_sphere_right34	1.12691
	sub05	Hands	roi_sphere_right34	0.725948
	sub05	Faces	roi_sphere_right34	0.646868
	sub05	Tools	roi_sphere_right34	0.914432
	sub05	Manipulable	roi_sphere_right34	0.984583
	sub05	Non-manipulable	roi_sphere_right34	0.904882
	sub05	Bodies	roi_sphere_right35	1.47606
	sub05	Hands	roi_sphere_right35	0.97391
	sub05	Faces	roi_sphere_right35	0.925287
	sub05	Tools	roi_sphere_right35	1.20308
	sub05	Manipulable	roi_sphere_right35	1.26854
	sub05	Non-manipulable	roi_sphere_right35	1.18421
	sub05	Bodies	roi_sphere_right36	1.996
	sub05	Hands	roi_sphere_right36	1.36632
	sub05	Faces	roi_sphere_right36	1.39548
	sub05	Tools	roi_sphere_right36	1.58662
	sub05	Manipulable	roi_sphere_right36	1.65405
	sub05	Non-manipulable	roi_sphere_right36	1.5901
	sub05	Bodies	roi_sphere_right37	2.18146
	sub05	Hands	roi_sphere_right37	1.42732
	sub05	Faces	roi_sphere_right37	1.52226
	sub05	Tools	roi_sphere_right37	1.59751
	sub05	Manipulable	roi_sphere_right37	1.68904
	sub05	Non-manipulable	roi_sphere_right37	1.66059
	sub05	Bodies	roi_sphere_right38	1.65105
	sub05	Hands	roi_sphere_right38	0.949244
	sub05	Faces	roi_sphere_right38	1.07502
	sub05	Tools	roi_sphere_right38	1.02761
	sub05	Manipulable	roi_sphere_right38	1.12
	sub05	Non-manipulable	roi_sphere_right38	1.13019
	sub05	Bodies	roi_sphere_right39	0.961995
	sub05	Hands	roi_sphere_right39	0.421572
	sub05	Faces	roi_sphere_right39	0.560859
	sub05	Tools	roi_sphere_right39	0.410883
	sub05	Manipulable	roi_sphere_right39	0.48779
	sub05	Non-manipulable	roi_sphere_right39	0.527589
	sub05	Bodies	roi_sphere_right40	0.40218
	sub05	Hands	roi_sphere_right40	-0.0357182
	sub05	Faces	roi_sphere_right40	0.150382
	sub05	Tools	roi_sphere_right40	-0.0984065
	sub05	Manipulable	roi_sphere_right40	-0.035989
	sub05	Non-manipulable	roi_sphere_right40	0.03043
	sub05	Bodies	roi_sphere_right41	0.202847
	sub05	Hands	roi_sphere_right41	-0.359996
	sub05	Faces	roi_sphere_right41	-0.0327865
	sub05	Tools	roi_sphere_right41	-0.460608
	sub05	Manipulable	roi_sphere_right41	-0.361467
	sub05	Non-manipulable	roi_sphere_right41	-0.286823
	sub06	Bodies	roi_sphere_right1	-0.350373
	sub06	Hands	roi_sphere_right1	-0.520636
	sub06	Faces	roi_sphere_right1	-0.157223
	sub06	Tools	roi_sphere_right1	-0.957138
	sub06	Manipulable	roi_sphere_right1	-0.366919
	sub06	Non-manipulable	roi_sphere_right1	-0.168569
	sub06	Bodies	roi_sphere_right2	-0.157862
	sub06	Hands	roi_sphere_right2	-0.341224
	sub06	Faces	roi_sphere_right2	-0.0983906
	sub06	Tools	roi_sphere_right2	-0.612174
	sub06	Manipulable	roi_sphere_right2	-0.238852
	sub06	Non-manipulable	roi_sphere_right2	0.0219694
	sub06	Bodies	roi_sphere_right3	0.00161843
	sub06	Hands	roi_sphere_right3	-0.13501
	sub06	Faces	roi_sphere_right3	0.00193507
	sub06	Tools	roi_sphere_right3	-0.318665
	sub06	Manipulable	roi_sphere_right3	-0.0654745
	sub06	Non-manipulable	roi_sphere_right3	0.164252
	sub06	Bodies	roi_sphere_right4	0.117726
	sub06	Hands	roi_sphere_right4	0.0227024
	sub06	Faces	roi_sphere_right4	0.118085
	sub06	Tools	roi_sphere_right4	-0.101666
	sub06	Manipulable	roi_sphere_right4	0.0994451
	sub06	Non-manipulable	roi_sphere_right4	0.242293
	sub06	Bodies	roi_sphere_right5	0.162049
	sub06	Hands	roi_sphere_right5	0.0855166
	sub06	Faces	roi_sphere_right5	0.199273
	sub06	Tools	roi_sphere_right5	0.0074785
	sub06	Manipulable	roi_sphere_right5	0.174766
	sub06	Non-manipulable	roi_sphere_right5	0.265416
	sub06	Bodies	roi_sphere_right6	0.185646
	sub06	Hands	roi_sphere_right6	0.0751056
	sub06	Faces	roi_sphere_right6	0.209494
	sub06	Tools	roi_sphere_right6	0.0411885
	sub06	Manipulable	roi_sphere_right6	0.208027
	sub06	Non-manipulable	roi_sphere_right6	0.327691
	sub06	Bodies	roi_sphere_right7	0.197019
	sub06	Hands	roi_sphere_right7	0.0144914
	sub06	Faces	roi_sphere_right7	0.12316
	sub06	Tools	roi_sphere_right7	0.0166417
	sub06	Manipulable	roi_sphere_right7	0.239224
	sub06	Non-manipulable	roi_sphere_right7	0.491647
	sub06	Bodies	roi_sphere_right8	0.173032
	sub06	Hands	roi_sphere_right8	-0.09084
	sub06	Faces	roi_sphere_right8	0.000416285
	sub06	Tools	roi_sphere_right8	-0.0528862
	sub06	Manipulable	roi_sphere_right8	0.277663
	sub06	Non-manipulable	roi_sphere_right8	0.675898
	sub06	Bodies	roi_sphere_right9	0.190573
	sub06	Hands	roi_sphere_right9	-0.105775
	sub06	Faces	roi_sphere_right9	-0.0179118
	sub06	Tools	roi_sphere_right9	0.00533431
	sub06	Manipulable	roi_sphere_right9	0.372324
	sub06	Non-manipulable	roi_sphere_right9	0.801276
	sub06	Bodies	roi_sphere_right10	0.309889
	sub06	Hands	roi_sphere_right10	0.0607835
	sub06	Faces	roi_sphere_right10	0.127576
	sub06	Tools	roi_sphere_right10	0.317082
	sub06	Manipulable	roi_sphere_right10	0.593952
	sub06	Non-manipulable	roi_sphere_right10	0.894134
	sub06	Bodies	roi_sphere_right11	0.711725
	sub06	Hands	roi_sphere_right11	0.443869
	sub06	Faces	roi_sphere_right11	0.497247
	sub06	Tools	roi_sphere_right11	0.983547
	sub06	Manipulable	roi_sphere_right11	1.16655
	sub06	Non-manipulable	roi_sphere_right11	1.27304
	sub06	Bodies	roi_sphere_right12	1.30765
	sub06	Hands	roi_sphere_right12	0.919484
	sub06	Faces	roi_sphere_right12	1.0592
	sub06	Tools	roi_sphere_right12	1.7402
	sub06	Manipulable	roi_sphere_right12	1.92194
	sub06	Non-manipulable	roi_sphere_right12	1.86826
	sub06	Bodies	roi_sphere_right13	1.96555
	sub06	Hands	roi_sphere_right13	1.40752
	sub06	Faces	roi_sphere_right13	1.81649
	sub06	Tools	roi_sphere_right13	2.36694
	sub06	Manipulable	roi_sphere_right13	2.5624
	sub06	Non-manipulable	roi_sphere_right13	2.40893
	sub06	Bodies	roi_sphere_right14	2.64641
	sub06	Hands	roi_sphere_right14	1.84635
	sub06	Faces	roi_sphere_right14	2.76365
	sub06	Tools	roi_sphere_right14	2.79143
	sub06	Manipulable	roi_sphere_right14	2.99452
	sub06	Non-manipulable	roi_sphere_right14	2.80521
	sub06	Bodies	roi_sphere_right15	3.05867
	sub06	Hands	roi_sphere_right15	2.05241
	sub06	Faces	roi_sphere_right15	3.33237
	sub06	Tools	roi_sphere_right15	2.86269
	sub06	Manipulable	roi_sphere_right15	3.11501
	sub06	Non-manipulable	roi_sphere_right15	2.94283
	sub06	Bodies	roi_sphere_right16	2.91562
	sub06	Hands	roi_sphere_right16	1.93834
	sub06	Faces	roi_sphere_right16	3.08912
	sub06	Tools	roi_sphere_right16	2.40335
	sub06	Manipulable	roi_sphere_right16	2.70036
	sub06	Non-manipulable	roi_sphere_right16	2.55376
	sub06	Bodies	roi_sphere_right17	2.59582
	sub06	Hands	roi_sphere_right17	1.79481
	sub06	Faces	roi_sphere_right17	2.48355
	sub06	Tools	roi_sphere_right17	1.88344
	sub06	Manipulable	roi_sphere_right17	2.12057
	sub06	Non-manipulable	roi_sphere_right17	1.9894
	sub06	Bodies	roi_sphere_right18	2.04216
	sub06	Hands	roi_sphere_right18	1.54543
	sub06	Faces	roi_sphere_right18	1.60575
	sub06	Tools	roi_sphere_right18	1.32322
	sub06	Manipulable	roi_sphere_right18	1.34774
	sub06	Non-manipulable	roi_sphere_right18	1.20902
	sub06	Bodies	roi_sphere_right19	1.73659
	sub06	Hands	roi_sphere_right19	1.45777
	sub06	Faces	roi_sphere_right19	1.17024
	sub06	Tools	roi_sphere_right19	1.09451
	sub06	Manipulable	roi_sphere_right19	0.979932
	sub06	Non-manipulable	roi_sphere_right19	0.794123
	sub06	Bodies	roi_sphere_right20	1.44385
	sub06	Hands	roi_sphere_right20	1.32928
	sub06	Faces	roi_sphere_right20	0.964067
	sub06	Tools	roi_sphere_right20	0.931894
	sub06	Manipulable	roi_sphere_right20	0.842906
	sub06	Non-manipulable	roi_sphere_right20	0.621548
	sub06	Bodies	roi_sphere_right21	1.01253
	sub06	Hands	roi_sphere_right21	1.0129
	sub06	Faces	roi_sphere_right21	0.605565
	sub06	Tools	roi_sphere_right21	0.643565
	sub06	Manipulable	roi_sphere_right21	0.620533
	sub06	Non-manipulable	roi_sphere_right21	0.412541
	sub06	Bodies	roi_sphere_right22	0.929414
	sub06	Hands	roi_sphere_right22	1.09222
	sub06	Faces	roi_sphere_right22	0.481325
	sub06	Tools	roi_sphere_right22	0.598112
	sub06	Manipulable	roi_sphere_right22	0.533285
	sub06	Non-manipulable	roi_sphere_right22	0.351347
	sub06	Bodies	roi_sphere_right23	1.16102
	sub06	Hands	roi_sphere_right23	1.49629
	sub06	Faces	roi_sphere_right23	0.774059
	sub06	Tools	roi_sphere_right23	0.962048
	sub06	Manipulable	roi_sphere_right23	0.865406
	sub06	Non-manipulable	roi_sphere_right23	0.605863
	sub06	Bodies	roi_sphere_right24	1.30454
	sub06	Hands	roi_sphere_right24	1.66101
	sub06	Faces	roi_sphere_right24	0.995589
	sub06	Tools	roi_sphere_right24	1.31482
	sub06	Manipulable	roi_sphere_right24	1.23495
	sub06	Non-manipulable	roi_sphere_right24	0.908383
	sub06	Bodies	roi_sphere_right25	1.44431
	sub06	Hands	roi_sphere_right25	1.80757
	sub06	Faces	roi_sphere_right25	1.19082
	sub06	Tools	roi_sphere_right25	1.59468
	sub06	Manipulable	roi_sphere_right25	1.52455
	sub06	Non-manipulable	roi_sphere_right25	1.18417
	sub06	Bodies	roi_sphere_right26	1.69931
	sub06	Hands	roi_sphere_right26	1.99983
	sub06	Faces	roi_sphere_right26	1.4162
	sub06	Tools	roi_sphere_right26	1.77289
	sub06	Manipulable	roi_sphere_right26	1.67876
	sub06	Non-manipulable	roi_sphere_right26	1.37515
	sub06	Bodies	roi_sphere_right27	2.21369
	sub06	Hands	roi_sphere_right27	2.28527
	sub06	Faces	roi_sphere_right27	1.66354
	sub06	Tools	roi_sphere_right27	1.94873
	sub06	Manipulable	roi_sphere_right27	1.77552
	sub06	Non-manipulable	roi_sphere_right27	1.5558
	sub06	Bodies	roi_sphere_right28	2.66993
	sub06	Hands	roi_sphere_right28	2.60601
	sub06	Faces	roi_sphere_right28	1.93611
	sub06	Tools	roi_sphere_right28	2.13915
	sub06	Manipulable	roi_sphere_right28	1.91023
	sub06	Non-manipulable	roi_sphere_right28	1.69697
	sub06	Bodies	roi_sphere_right29	2.00768
	sub06	Hands	roi_sphere_right29	1.99211
	sub06	Faces	roi_sphere_right29	1.50642
	sub06	Tools	roi_sphere_right29	1.64178
	sub06	Manipulable	roi_sphere_right29	1.47302
	sub06	Non-manipulable	roi_sphere_right29	1.29789
	sub06	Bodies	roi_sphere_right30	1.46362
	sub06	Hands	roi_sphere_right30	1.40108
	sub06	Faces	roi_sphere_right30	1.06374
	sub06	Tools	roi_sphere_right30	1.18101
	sub06	Manipulable	roi_sphere_right30	1.08963
	sub06	Non-manipulable	roi_sphere_right30	0.957777
	sub06	Bodies	roi_sphere_right31	1.52179
	sub06	Hands	roi_sphere_right31	1.26233
	sub06	Faces	roi_sphere_right31	0.946702
	sub06	Tools	roi_sphere_right31	1.16504
	sub06	Manipulable	roi_sphere_right31	1.15303
	sub06	Non-manipulable	roi_sphere_right31	1.05148
	sub06	Bodies	roi_sphere_right32	1.77631
	sub06	Hands	roi_sphere_right32	1.27099
	sub06	Faces	roi_sphere_right32	0.916806
	sub06	Tools	roi_sphere_right32	1.34369
	sub06	Manipulable	roi_sphere_right32	1.43044
	sub06	Non-manipulable	roi_sphere_right32	1.3001
	sub06	Bodies	roi_sphere_right33	2.01357
	sub06	Hands	roi_sphere_right33	1.38488
	sub06	Faces	roi_sphere_right33	0.972328
	sub06	Tools	roi_sphere_right33	1.55438
	sub06	Manipulable	roi_sphere_right33	1.6604
	sub06	Non-manipulable	roi_sphere_right33	1.52626
	sub06	Bodies	roi_sphere_right34	2.51269
	sub06	Hands	roi_sphere_right34	1.83051
	sub06	Faces	roi_sphere_right34	1.35809
	sub06	Tools	roi_sphere_right34	2.07138
	sub06	Manipulable	roi_sphere_right34	2.10904
	sub06	Non-manipulable	roi_sphere_right34	2.05258
	sub06	Bodies	roi_sphere_right35	2.6587
	sub06	Hands	roi_sphere_right35	2.01608
	sub06	Faces	roi_sphere_right35	1.6055
	sub06	Tools	roi_sphere_right35	2.27865
	sub06	Manipulable	roi_sphere_right35	2.25466
	sub06	Non-manipulable	roi_sphere_right35	2.2813
	sub06	Bodies	roi_sphere_right36	2.31591
	sub06	Hands	roi_sphere_right36	1.79632
	sub06	Faces	roi_sphere_right36	1.52574
	sub06	Tools	roi_sphere_right36	2.01619
	sub06	Manipulable	roi_sphere_right36	1.98904
	sub06	Non-manipulable	roi_sphere_right36	2.06084
	sub06	Bodies	roi_sphere_right37	1.63408
	sub06	Hands	roi_sphere_right37	1.28292
	sub06	Faces	roi_sphere_right37	1.1496
	sub06	Tools	roi_sphere_right37	1.41444
	sub06	Manipulable	roi_sphere_right37	1.41252
	sub06	Non-manipulable	roi_sphere_right37	1.49831
	sub06	Bodies	roi_sphere_right38	0.849804
	sub06	Hands	roi_sphere_right38	0.658689
	sub06	Faces	roi_sphere_right38	0.610635
	sub06	Tools	roi_sphere_right38	0.672143
	sub06	Manipulable	roi_sphere_right38	0.696401
	sub06	Non-manipulable	roi_sphere_right38	0.75305
	sub06	Bodies	roi_sphere_right39	0.572944
	sub06	Hands	roi_sphere_right39	0.428652
	sub06	Faces	roi_sphere_right39	0.435371
	sub06	Tools	roi_sphere_right39	0.314515
	sub06	Manipulable	roi_sphere_right39	0.370414
	sub06	Non-manipulable	roi_sphere_right39	0.374847
	sub06	Bodies	roi_sphere_right40	0.55812
	sub06	Hands	roi_sphere_right40	0.415908
	sub06	Faces	roi_sphere_right40	0.491049
	sub06	Tools	roi_sphere_right40	0.140131
	sub06	Manipulable	roi_sphere_right40	0.260876
	sub06	Non-manipulable	roi_sphere_right40	0.172631
	sub06	Bodies	roi_sphere_right41	0.678937
	sub06	Hands	roi_sphere_right41	0.536806
	sub06	Faces	roi_sphere_right41	0.691027
	sub06	Tools	roi_sphere_right41	0.0872872
	sub06	Manipulable	roi_sphere_right41	0.285548
	sub06	Non-manipulable	roi_sphere_right41	0.109528
	sub07	Bodies	roi_sphere_right1	-1.02989
	sub07	Hands	roi_sphere_right1	-1.66661
	sub07	Faces	roi_sphere_right1	-1.10267
	sub07	Tools	roi_sphere_right1	-1.46212
	sub07	Manipulable	roi_sphere_right1	-1.5151
	sub07	Non-manipulable	roi_sphere_right1	-1.54447
	sub07	Bodies	roi_sphere_right2	-0.853917
	sub07	Hands	roi_sphere_right2	-1.61408
	sub07	Faces	roi_sphere_right2	-0.930191
	sub07	Tools	roi_sphere_right2	-1.41257
	sub07	Manipulable	roi_sphere_right2	-1.507
	sub07	Non-manipulable	roi_sphere_right2	-1.41349
	sub07	Bodies	roi_sphere_right3	-0.73127
	sub07	Hands	roi_sphere_right3	-1.69748
	sub07	Faces	roi_sphere_right3	-0.862205
	sub07	Tools	roi_sphere_right3	-1.45918
	sub07	Manipulable	roi_sphere_right3	-1.55777
	sub07	Non-manipulable	roi_sphere_right3	-1.40881
	sub07	Bodies	roi_sphere_right4	-0.60884
	sub07	Hands	roi_sphere_right4	-1.65035
	sub07	Faces	roi_sphere_right4	-0.766047
	sub07	Tools	roi_sphere_right4	-1.43147
	sub07	Manipulable	roi_sphere_right4	-1.47173
	sub07	Non-manipulable	roi_sphere_right4	-1.34519
	sub07	Bodies	roi_sphere_right5	-0.529661
	sub07	Hands	roi_sphere_right5	-1.54021
	sub07	Faces	roi_sphere_right5	-0.672315
	sub07	Tools	roi_sphere_right5	-1.3785
	sub07	Manipulable	roi_sphere_right5	-1.36202
	sub07	Non-manipulable	roi_sphere_right5	-1.27916
	sub07	Bodies	roi_sphere_right6	-0.42131
	sub07	Hands	roi_sphere_right6	-1.22779
	sub07	Faces	roi_sphere_right6	-0.549106
	sub07	Tools	roi_sphere_right6	-1.12344
	sub07	Manipulable	roi_sphere_right6	-1.09034
	sub07	Non-manipulable	roi_sphere_right6	-0.989603
	sub07	Bodies	roi_sphere_right7	-0.420421
	sub07	Hands	roi_sphere_right7	-0.995416
	sub07	Faces	roi_sphere_right7	-0.58663
	sub07	Tools	roi_sphere_right7	-0.87248
	sub07	Manipulable	roi_sphere_right7	-0.851375
	sub07	Non-manipulable	roi_sphere_right7	-0.625785
	sub07	Bodies	roi_sphere_right8	-0.518314
	sub07	Hands	roi_sphere_right8	-0.940748
	sub07	Faces	roi_sphere_right8	-0.73276
	sub07	Tools	roi_sphere_right8	-0.765863
	sub07	Manipulable	roi_sphere_right8	-0.741697
	sub07	Non-manipulable	roi_sphere_right8	-0.382945
	sub07	Bodies	roi_sphere_right9	-0.493316
	sub07	Hands	roi_sphere_right9	-0.905663
	sub07	Faces	roi_sphere_right9	-0.778082
	sub07	Tools	roi_sphere_right9	-0.651267
	sub07	Manipulable	roi_sphere_right9	-0.596664
	sub07	Non-manipulable	roi_sphere_right9	-0.176451
	sub07	Bodies	roi_sphere_right10	-0.0116668
	sub07	Hands	roi_sphere_right10	-0.457929
	sub07	Faces	roi_sphere_right10	-0.405767
	sub07	Tools	roi_sphere_right10	-0.1118
	sub07	Manipulable	roi_sphere_right10	-0.00758928
	sub07	Non-manipulable	roi_sphere_right10	0.322265
	sub07	Bodies	roi_sphere_right11	0.834317
	sub07	Hands	roi_sphere_right11	0.243815
	sub07	Faces	roi_sphere_right11	0.198103
	sub07	Tools	roi_sphere_right11	0.797471
	sub07	Manipulable	roi_sphere_right11	1.02395
	sub07	Non-manipulable	roi_sphere_right11	1.19843
	sub07	Bodies	roi_sphere_right12	1.60991
	sub07	Hands	roi_sphere_right12	0.911579
	sub07	Faces	roi_sphere_right12	0.836168
	sub07	Tools	roi_sphere_right12	1.63769
	sub07	Manipulable	roi_sphere_right12	1.95085
	sub07	Non-manipulable	roi_sphere_right12	2.00829
	sub07	Bodies	roi_sphere_right13	2.10797
	sub07	Hands	roi_sphere_right13	1.35342
	sub07	Faces	roi_sphere_right13	1.39501
	sub07	Tools	roi_sphere_right13	2.14142
	sub07	Manipulable	roi_sphere_right13	2.49181
	sub07	Non-manipulable	roi_sphere_right13	2.4712
	sub07	Bodies	roi_sphere_right14	2.45063
	sub07	Hands	roi_sphere_right14	1.67127
	sub07	Faces	roi_sphere_right14	1.96231
	sub07	Tools	roi_sphere_right14	2.43276
	sub07	Manipulable	roi_sphere_right14	2.7897
	sub07	Non-manipulable	roi_sphere_right14	2.68766
	sub07	Bodies	roi_sphere_right15	2.75555
	sub07	Hands	roi_sphere_right15	1.96642
	sub07	Faces	roi_sphere_right15	2.58715
	sub07	Tools	roi_sphere_right15	2.56401
	sub07	Manipulable	roi_sphere_right15	2.93637
	sub07	Non-manipulable	roi_sphere_right15	2.80012
	sub07	Bodies	roi_sphere_right16	3.02488
	sub07	Hands	roi_sphere_right16	2.18569
	sub07	Faces	roi_sphere_right16	3.22664
	sub07	Tools	roi_sphere_right16	2.42658
	sub07	Manipulable	roi_sphere_right16	2.75963
	sub07	Non-manipulable	roi_sphere_right16	2.63314
	sub07	Bodies	roi_sphere_right17	3.25606
	sub07	Hands	roi_sphere_right17	2.3094
	sub07	Faces	roi_sphere_right17	3.5313
	sub07	Tools	roi_sphere_right17	2.23899
	sub07	Manipulable	roi_sphere_right17	2.50345
	sub07	Non-manipulable	roi_sphere_right17	2.40315
	sub07	Bodies	roi_sphere_right18	3.22481
	sub07	Hands	roi_sphere_right18	2.32647
	sub07	Faces	roi_sphere_right18	3.336
	sub07	Tools	roi_sphere_right18	1.95435
	sub07	Manipulable	roi_sphere_right18	2.13611
	sub07	Non-manipulable	roi_sphere_right18	2.03756
	sub07	Bodies	roi_sphere_right19	2.53835
	sub07	Hands	roi_sphere_right19	2.057
	sub07	Faces	roi_sphere_right19	2.44957
	sub07	Tools	roi_sphere_right19	1.53074
	sub07	Manipulable	roi_sphere_right19	1.64105
	sub07	Non-manipulable	roi_sphere_right19	1.48417
	sub07	Bodies	roi_sphere_right20	2.03032
	sub07	Hands	roi_sphere_right20	1.98689
	sub07	Faces	roi_sphere_right20	1.67937
	sub07	Tools	roi_sphere_right20	1.30736
	sub07	Manipulable	roi_sphere_right20	1.41366
	sub07	Non-manipulable	roi_sphere_right20	1.16061
	sub07	Bodies	roi_sphere_right21	1.77181
	sub07	Hands	roi_sphere_right21	1.94004
	sub07	Faces	roi_sphere_right21	1.18851
	sub07	Tools	roi_sphere_right21	1.29955
	sub07	Manipulable	roi_sphere_right21	1.44706
	sub07	Non-manipulable	roi_sphere_right21	1.09832
	sub07	Bodies	roi_sphere_right22	1.57752
	sub07	Hands	roi_sphere_right22	1.72383
	sub07	Faces	roi_sphere_right22	1.0378
	sub07	Tools	roi_sphere_right22	1.25392
	sub07	Manipulable	roi_sphere_right22	1.4001
	sub07	Non-manipulable	roi_sphere_right22	1.06215
	sub07	Bodies	roi_sphere_right23	1.69063
	sub07	Hands	roi_sphere_right23	1.86138
	sub07	Faces	roi_sphere_right23	1.13712
	sub07	Tools	roi_sphere_right23	1.40777
	sub07	Manipulable	roi_sphere_right23	1.5137
	sub07	Non-manipulable	roi_sphere_right23	1.21864
	sub07	Bodies	roi_sphere_right24	2.05918
	sub07	Hands	roi_sphere_right24	2.18711
	sub07	Faces	roi_sphere_right24	1.5283
	sub07	Tools	roi_sphere_right24	1.69273
	sub07	Manipulable	roi_sphere_right24	1.74971
	sub07	Non-manipulable	roi_sphere_right24	1.49955
	sub07	Bodies	roi_sphere_right25	2.52806
	sub07	Hands	roi_sphere_right25	2.45145
	sub07	Faces	roi_sphere_right25	2.12423
	sub07	Tools	roi_sphere_right25	1.92529
	sub07	Manipulable	roi_sphere_right25	1.91302
	sub07	Non-manipulable	roi_sphere_right25	1.73989
	sub07	Bodies	roi_sphere_right26	2.93134
	sub07	Hands	roi_sphere_right26	2.63847
	sub07	Faces	roi_sphere_right26	2.61851
	sub07	Tools	roi_sphere_right26	2.03604
	sub07	Manipulable	roi_sphere_right26	1.95802
	sub07	Non-manipulable	roi_sphere_right26	1.85101
	sub07	Bodies	roi_sphere_right27	3.00307
	sub07	Hands	roi_sphere_right27	2.66559
	sub07	Faces	roi_sphere_right27	2.53538
	sub07	Tools	roi_sphere_right27	1.93968
	sub07	Manipulable	roi_sphere_right27	1.84204
	sub07	Non-manipulable	roi_sphere_right27	1.74885
	sub07	Bodies	roi_sphere_right28	3.48747
	sub07	Hands	roi_sphere_right28	2.99543
	sub07	Faces	roi_sphere_right28	2.46107
	sub07	Tools	roi_sphere_right28	2.01912
	sub07	Manipulable	roi_sphere_right28	1.91553
	sub07	Non-manipulable	roi_sphere_right28	1.78935
	sub07	Bodies	roi_sphere_right29	2.75442
	sub07	Hands	roi_sphere_right29	2.51081
	sub07	Faces	roi_sphere_right29	2.1326
	sub07	Tools	roi_sphere_right29	1.71875
	sub07	Manipulable	roi_sphere_right29	1.58244
	sub07	Non-manipulable	roi_sphere_right29	1.52753
	sub07	Bodies	roi_sphere_right30	2.34897
	sub07	Hands	roi_sphere_right30	2.2793
	sub07	Faces	roi_sphere_right30	1.78191
	sub07	Tools	roi_sphere_right30	1.65121
	sub07	Manipulable	roi_sphere_right30	1.50176
	sub07	Non-manipulable	roi_sphere_right30	1.46208
	sub07	Bodies	roi_sphere_right31	2.24479
	sub07	Hands	roi_sphere_right31	2.27954
	sub07	Faces	roi_sphere_right31	1.53939
	sub07	Tools	roi_sphere_right31	1.75728
	sub07	Manipulable	roi_sphere_right31	1.63377
	sub07	Non-manipulable	roi_sphere_right31	1.55625
	sub07	Bodies	roi_sphere_right32	2.21684
	sub07	Hands	roi_sphere_right32	2.26271
	sub07	Faces	roi_sphere_right32	1.43871
	sub07	Tools	roi_sphere_right32	1.8476
	sub07	Manipulable	roi_sphere_right32	1.78444
	sub07	Non-manipulable	roi_sphere_right32	1.62699
	sub07	Bodies	roi_sphere_right33	2.14617
	sub07	Hands	roi_sphere_right33	2.17749
	sub07	Faces	roi_sphere_right33	1.34469
	sub07	Tools	roi_sphere_right33	1.84093
	sub07	Manipulable	roi_sphere_right33	1.83133
	sub07	Non-manipulable	roi_sphere_right33	1.6154
	sub07	Bodies	roi_sphere_right34	1.96017
	sub07	Hands	roi_sphere_right34	1.92013
	sub07	Faces	roi_sphere_right34	1.16521
	sub07	Tools	roi_sphere_right34	1.66592
	sub07	Manipulable	roi_sphere_right34	1.69724
	sub07	Non-manipulable	roi_sphere_right34	1.47676
	sub07	Bodies	roi_sphere_right35	1.6601
	sub07	Hands	roi_sphere_right35	1.52332
	sub07	Faces	roi_sphere_right35	0.968651
	sub07	Tools	roi_sphere_right35	1.35802
	sub07	Manipulable	roi_sphere_right35	1.4307
	sub07	Non-manipulable	roi_sphere_right35	1.25362
	sub07	Bodies	roi_sphere_right36	1.21999
	sub07	Hands	roi_sphere_right36	1.03215
	sub07	Faces	roi_sphere_right36	0.755222
	sub07	Tools	roi_sphere_right36	0.922071
	sub07	Manipulable	roi_sphere_right36	1.03368
	sub07	Non-manipulable	roi_sphere_right36	0.90267
	sub07	Bodies	roi_sphere_right37	0.846616
	sub07	Hands	roi_sphere_right37	0.703058
	sub07	Faces	roi_sphere_right37	0.591094
	sub07	Tools	roi_sphere_right37	0.589393
	sub07	Manipulable	roi_sphere_right37	0.683063
	sub07	Non-manipulable	roi_sphere_right37	0.590925
	sub07	Bodies	roi_sphere_right38	0.493794
	sub07	Hands	roi_sphere_right38	0.443896
	sub07	Faces	roi_sphere_right38	0.417514
	sub07	Tools	roi_sphere_right38	0.336242
	sub07	Manipulable	roi_sphere_right38	0.364427
	sub07	Non-manipulable	roi_sphere_right38	0.320047
	sub07	Bodies	roi_sphere_right39	0.241488
	sub07	Hands	roi_sphere_right39	0.233916
	sub07	Faces	roi_sphere_right39	0.267039
	sub07	Tools	roi_sphere_right39	0.152888
	sub07	Manipulable	roi_sphere_right39	0.126367
	sub07	Non-manipulable	roi_sphere_right39	0.110989
	sub07	Bodies	roi_sphere_right40	0.0848346
	sub07	Hands	roi_sphere_right40	0.0594169
	sub07	Faces	roi_sphere_right40	0.162882
	sub07	Tools	roi_sphere_right40	-0.0112801
	sub07	Manipulable	roi_sphere_right40	-0.0573885
	sub07	Non-manipulable	roi_sphere_right40	-0.0669544
	sub07	Bodies	roi_sphere_right41	-0.0276067
	sub07	Hands	roi_sphere_right41	-0.0929763
	sub07	Faces	roi_sphere_right41	0.0976825
	sub07	Tools	roi_sphere_right41	-0.199123
	sub07	Manipulable	roi_sphere_right41	-0.275238
	sub07	Non-manipulable	roi_sphere_right41	-0.271611
	sub08	Bodies	roi_sphere_right1	-1.16241
	sub08	Hands	roi_sphere_right1	-1.47965
	sub08	Faces	roi_sphere_right1	-0.974536
	sub08	Tools	roi_sphere_right1	-1.27908
	sub08	Manipulable	roi_sphere_right1	-1.21314
	sub08	Non-manipulable	roi_sphere_right1	-1.13004
	sub08	Bodies	roi_sphere_right2	-1.15509
	sub08	Hands	roi_sphere_right2	-1.5476
	sub08	Faces	roi_sphere_right2	-0.951638
	sub08	Tools	roi_sphere_right2	-1.32607
	sub08	Manipulable	roi_sphere_right2	-1.28949
	sub08	Non-manipulable	roi_sphere_right2	-1.22291
	sub08	Bodies	roi_sphere_right3	-1.13687
	sub08	Hands	roi_sphere_right3	-1.59323
	sub08	Faces	roi_sphere_right3	-0.880561
	sub08	Tools	roi_sphere_right3	-1.32852
	sub08	Manipulable	roi_sphere_right3	-1.28403
	sub08	Non-manipulable	roi_sphere_right3	-1.30019
	sub08	Bodies	roi_sphere_right4	-1.0736
	sub08	Hands	roi_sphere_right4	-1.51846
	sub08	Faces	roi_sphere_right4	-0.787005
	sub08	Tools	roi_sphere_right4	-1.20656
	sub08	Manipulable	roi_sphere_right4	-1.16065
	sub08	Non-manipulable	roi_sphere_right4	-1.28574
	sub08	Bodies	roi_sphere_right5	-1.01027
	sub08	Hands	roi_sphere_right5	-1.39167
	sub08	Faces	roi_sphere_right5	-0.750142
	sub08	Tools	roi_sphere_right5	-1.07957
	sub08	Manipulable	roi_sphere_right5	-1.04093
	sub08	Non-manipulable	roi_sphere_right5	-1.22895
	sub08	Bodies	roi_sphere_right6	-0.856635
	sub08	Hands	roi_sphere_right6	-1.12151
	sub08	Faces	roi_sphere_right6	-0.706148
	sub08	Tools	roi_sphere_right6	-0.871323
	sub08	Manipulable	roi_sphere_right6	-0.823234
	sub08	Non-manipulable	roi_sphere_right6	-0.952186
	sub08	Bodies	roi_sphere_right7	-0.955604
	sub08	Hands	roi_sphere_right7	-1.14199
	sub08	Faces	roi_sphere_right7	-0.904823
	sub08	Tools	roi_sphere_right7	-0.918004
	sub08	Manipulable	roi_sphere_right7	-0.79249
	sub08	Non-manipulable	roi_sphere_right7	-0.764342
	sub08	Bodies	roi_sphere_right8	-1.43557
	sub08	Hands	roi_sphere_right8	-1.60425
	sub08	Faces	roi_sphere_right8	-1.4092
	sub08	Tools	roi_sphere_right8	-1.32682
	sub08	Manipulable	roi_sphere_right8	-1.07094
	sub08	Non-manipulable	roi_sphere_right8	-0.857664
	sub08	Bodies	roi_sphere_right9	-1.78366
	sub08	Hands	roi_sphere_right9	-1.96897
	sub08	Faces	roi_sphere_right9	-1.75231
	sub08	Tools	roi_sphere_right9	-1.5916
	sub08	Manipulable	roi_sphere_right9	-1.22402
	sub08	Non-manipulable	roi_sphere_right9	-0.871834
	sub08	Bodies	roi_sphere_right10	-1.47026
	sub08	Hands	roi_sphere_right10	-1.66253
	sub08	Faces	roi_sphere_right10	-1.48442
	sub08	Tools	roi_sphere_right10	-1.22151
	sub08	Manipulable	roi_sphere_right10	-0.863295
	sub08	Non-manipulable	roi_sphere_right10	-0.473127
	sub08	Bodies	roi_sphere_right11	-0.653793
	sub08	Hands	roi_sphere_right11	-0.906061
	sub08	Faces	roi_sphere_right11	-0.728169
	sub08	Tools	roi_sphere_right11	-0.437392
	sub08	Manipulable	roi_sphere_right11	-0.172801
	sub08	Non-manipulable	roi_sphere_right11	0.0742064
	sub08	Bodies	roi_sphere_right12	0.477018
	sub08	Hands	roi_sphere_right12	0.0847639
	sub08	Faces	roi_sphere_right12	0.423689
	sub08	Tools	roi_sphere_right12	0.711052
	sub08	Manipulable	roi_sphere_right12	0.866923
	sub08	Non-manipulable	roi_sphere_right12	0.923631
	sub08	Bodies	roi_sphere_right13	1.70256
	sub08	Hands	roi_sphere_right13	1.07362
	sub08	Faces	roi_sphere_right13	1.81764
	sub08	Tools	roi_sphere_right13	1.95767
	sub08	Manipulable	roi_sphere_right13	2.06605
	sub08	Non-manipulable	roi_sphere_right13	2.00484
	sub08	Bodies	roi_sphere_right14	2.32227
	sub08	Hands	roi_sphere_right14	1.56433
	sub08	Faces	roi_sphere_right14	2.55872
	sub08	Tools	roi_sphere_right14	2.55071
	sub08	Manipulable	roi_sphere_right14	2.66001
	sub08	Non-manipulable	roi_sphere_right14	2.58891
	sub08	Bodies	roi_sphere_right15	2.33769
	sub08	Hands	roi_sphere_right15	1.54813
	sub08	Faces	roi_sphere_right15	2.55946
	sub08	Tools	roi_sphere_right15	2.31086
	sub08	Manipulable	roi_sphere_right15	2.45818
	sub08	Non-manipulable	roi_sphere_right15	2.42641
	sub08	Bodies	roi_sphere_right16	2.20891
	sub08	Hands	roi_sphere_right16	1.45956
	sub08	Faces	roi_sphere_right16	2.40238
	sub08	Tools	roi_sphere_right16	1.77555
	sub08	Manipulable	roi_sphere_right16	1.91664
	sub08	Non-manipulable	roi_sphere_right16	1.89079
	sub08	Bodies	roi_sphere_right17	2.17491
	sub08	Hands	roi_sphere_right17	1.51752
	sub08	Faces	roi_sphere_right17	2.41928
	sub08	Tools	roi_sphere_right17	1.55691
	sub08	Manipulable	roi_sphere_right17	1.67607
	sub08	Non-manipulable	roi_sphere_right17	1.61002
	sub08	Bodies	roi_sphere_right18	2.02969
	sub08	Hands	roi_sphere_right18	1.56782
	sub08	Faces	roi_sphere_right18	2.29724
	sub08	Tools	roi_sphere_right18	1.47741
	sub08	Manipulable	roi_sphere_right18	1.5649
	sub08	Non-manipulable	roi_sphere_right18	1.43743
	sub08	Bodies	roi_sphere_right19	1.88126
	sub08	Hands	roi_sphere_right19	1.51783
	sub08	Faces	roi_sphere_right19	2.01348
	sub08	Tools	roi_sphere_right19	1.57048
	sub08	Manipulable	roi_sphere_right19	1.62201
	sub08	Non-manipulable	roi_sphere_right19	1.46228
	sub08	Bodies	roi_sphere_right20	1.60574
	sub08	Hands	roi_sphere_right20	1.33239
	sub08	Faces	roi_sphere_right20	1.54102
	sub08	Tools	roi_sphere_right20	1.52129
	sub08	Manipulable	roi_sphere_right20	1.55646
	sub08	Non-manipulable	roi_sphere_right20	1.364
	sub08	Bodies	roi_sphere_right21	1.1527
	sub08	Hands	roi_sphere_right21	1.02482
	sub08	Faces	roi_sphere_right21	1.04121
	sub08	Tools	roi_sphere_right21	1.25859
	sub08	Manipulable	roi_sphere_right21	1.30465
	sub08	Non-manipulable	roi_sphere_right21	1.06966
	sub08	Bodies	roi_sphere_right22	1.07546
	sub08	Hands	roi_sphere_right22	1.05033
	sub08	Faces	roi_sphere_right22	0.991145
	sub08	Tools	roi_sphere_right22	1.23399
	sub08	Manipulable	roi_sphere_right22	1.27522
	sub08	Non-manipulable	roi_sphere_right22	0.991233
	sub08	Bodies	roi_sphere_right23	1.45687
	sub08	Hands	roi_sphere_right23	1.41137
	sub08	Faces	roi_sphere_right23	1.30813
	sub08	Tools	roi_sphere_right23	1.65887
	sub08	Manipulable	roi_sphere_right23	1.64531
	sub08	Non-manipulable	roi_sphere_right23	1.32764
	sub08	Bodies	roi_sphere_right24	1.73673
	sub08	Hands	roi_sphere_right24	1.69035
	sub08	Faces	roi_sphere_right24	1.55951
	sub08	Tools	roi_sphere_right24	1.97097
	sub08	Manipulable	roi_sphere_right24	1.91343
	sub08	Non-manipulable	roi_sphere_right24	1.65295
	sub08	Bodies	roi_sphere_right25	1.82789
	sub08	Hands	roi_sphere_right25	1.75324
	sub08	Faces	roi_sphere_right25	1.6621
	sub08	Tools	roi_sphere_right25	1.99187
	sub08	Manipulable	roi_sphere_right25	1.88547
	sub08	Non-manipulable	roi_sphere_right25	1.73168
	sub08	Bodies	roi_sphere_right26	1.93562
	sub08	Hands	roi_sphere_right26	1.69218
	sub08	Faces	roi_sphere_right26	1.796
	sub08	Tools	roi_sphere_right26	1.81951
	sub08	Manipulable	roi_sphere_right26	1.66308
	sub08	Non-manipulable	roi_sphere_right26	1.59316
	sub08	Bodies	roi_sphere_right27	2.23966
	sub08	Hands	roi_sphere_right27	1.82996
	sub08	Faces	roi_sphere_right27	2.0432
	sub08	Tools	roi_sphere_right27	1.78304
	sub08	Manipulable	roi_sphere_right27	1.51995
	sub08	Non-manipulable	roi_sphere_right27	1.48478
	sub08	Bodies	roi_sphere_right28	1.8604
	sub08	Hands	roi_sphere_right28	1.72806
	sub08	Faces	roi_sphere_right28	1.76597
	sub08	Tools	roi_sphere_right28	1.66867
	sub08	Manipulable	roi_sphere_right28	1.45578
	sub08	Non-manipulable	roi_sphere_right28	1.35318
	sub08	Bodies	roi_sphere_right29	1.93738
	sub08	Hands	roi_sphere_right29	1.43754
	sub08	Faces	roi_sphere_right29	1.75707
	sub08	Tools	roi_sphere_right29	1.29029
	sub08	Manipulable	roi_sphere_right29	1.1024
	sub08	Non-manipulable	roi_sphere_right29	1.05446
	sub08	Bodies	roi_sphere_right30	2.07907
	sub08	Hands	roi_sphere_right30	1.22374
	sub08	Faces	roi_sphere_right30	1.5882
	sub08	Tools	roi_sphere_right30	0.946675
	sub08	Manipulable	roi_sphere_right30	0.734649
	sub08	Non-manipulable	roi_sphere_right30	0.740743
	sub08	Bodies	roi_sphere_right31	1.9902
	sub08	Hands	roi_sphere_right31	1.03314
	sub08	Faces	roi_sphere_right31	1.2528
	sub08	Tools	roi_sphere_right31	0.671614
	sub08	Manipulable	roi_sphere_right31	0.449311
	sub08	Non-manipulable	roi_sphere_right31	0.460497
	sub08	Bodies	roi_sphere_right32	1.40435
	sub08	Hands	roi_sphere_right32	0.637331
	sub08	Faces	roi_sphere_right32	0.619464
	sub08	Tools	roi_sphere_right32	0.317005
	sub08	Manipulable	roi_sphere_right32	0.115578
	sub08	Non-manipulable	roi_sphere_right32	0.0921448
	sub08	Bodies	roi_sphere_right33	0.487163
	sub08	Hands	roi_sphere_right33	0.054005
	sub08	Faces	roi_sphere_right33	-0.0357598
	sub08	Tools	roi_sphere_right33	-0.112678
	sub08	Manipulable	roi_sphere_right33	-0.226996
	sub08	Non-manipulable	roi_sphere_right33	-0.290864
	sub08	Bodies	roi_sphere_right34	0.0959877
	sub08	Hands	roi_sphere_right34	-0.156466
	sub08	Faces	roi_sphere_right34	-0.224714
	sub08	Tools	roi_sphere_right34	-0.120614
	sub08	Manipulable	roi_sphere_right34	-0.168705
	sub08	Non-manipulable	roi_sphere_right34	-0.260941
	sub08	Bodies	roi_sphere_right35	0.250295
	sub08	Hands	roi_sphere_right35	0.0487366
	sub08	Faces	roi_sphere_right35	-0.0863073
	sub08	Tools	roi_sphere_right35	0.273642
	sub08	Manipulable	roi_sphere_right35	0.248912
	sub08	Non-manipulable	roi_sphere_right35	0.146529
	sub08	Bodies	roi_sphere_right36	0.662255
	sub08	Hands	roi_sphere_right36	0.450112
	sub08	Faces	roi_sphere_right36	0.156369
	sub08	Tools	roi_sphere_right36	0.787145
	sub08	Manipulable	roi_sphere_right36	0.752956
	sub08	Non-manipulable	roi_sphere_right36	0.668834
	sub08	Bodies	roi_sphere_right37	0.770008
	sub08	Hands	roi_sphere_right37	0.512337
	sub08	Faces	roi_sphere_right37	0.206403
	sub08	Tools	roi_sphere_right37	0.859912
	sub08	Manipulable	roi_sphere_right37	0.808378
	sub08	Non-manipulable	roi_sphere_right37	0.787089
	sub08	Bodies	roi_sphere_right38	0.46998
	sub08	Hands	roi_sphere_right38	0.242278
	sub08	Faces	roi_sphere_right38	0.0541047
	sub08	Tools	roi_sphere_right38	0.483439
	sub08	Manipulable	roi_sphere_right38	0.44342
	sub08	Non-manipulable	roi_sphere_right38	0.450298
	sub08	Bodies	roi_sphere_right39	0.115057
	sub08	Hands	roi_sphere_right39	-0.0688023
	sub08	Faces	roi_sphere_right39	-0.152224
	sub08	Tools	roi_sphere_right39	0.0424015
	sub08	Manipulable	roi_sphere_right39	0.0122007
	sub08	Non-manipulable	roi_sphere_right39	0.0255793
	sub08	Bodies	roi_sphere_right40	-0.271213
	sub08	Hands	roi_sphere_right40	-0.380595
	sub08	Faces	roi_sphere_right40	-0.420333
	sub08	Tools	roi_sphere_right40	-0.355759
	sub08	Manipulable	roi_sphere_right40	-0.375422
	sub08	Non-manipulable	roi_sphere_right40	-0.411498
	sub08	Bodies	roi_sphere_right41	-0.687523
	sub08	Hands	roi_sphere_right41	-0.745408
	sub08	Faces	roi_sphere_right41	-0.76665
	sub08	Tools	roi_sphere_right41	-0.735971
	sub08	Manipulable	roi_sphere_right41	-0.736429
	sub08	Non-manipulable	roi_sphere_right41	-0.844463
	sub09	Bodies	roi_sphere_right1	0.0143081
	sub09	Hands	roi_sphere_right1	-0.916197
	sub09	Faces	roi_sphere_right1	0.154014
	sub09	Tools	roi_sphere_right1	-0.556454
	sub09	Manipulable	roi_sphere_right1	-1.07339
	sub09	Non-manipulable	roi_sphere_right1	-0.656616
	sub09	Bodies	roi_sphere_right2	-0.0718058
	sub09	Hands	roi_sphere_right2	-0.779448
	sub09	Faces	roi_sphere_right2	0.100705
	sub09	Tools	roi_sphere_right2	-0.499201
	sub09	Manipulable	roi_sphere_right2	-0.904226
	sub09	Non-manipulable	roi_sphere_right2	-0.58476
	sub09	Bodies	roi_sphere_right3	-0.229523
	sub09	Hands	roi_sphere_right3	-0.701913
	sub09	Faces	roi_sphere_right3	-0.0372382
	sub09	Tools	roi_sphere_right3	-0.46553
	sub09	Manipulable	roi_sphere_right3	-0.752023
	sub09	Non-manipulable	roi_sphere_right3	-0.539716
	sub09	Bodies	roi_sphere_right4	-0.293023
	sub09	Hands	roi_sphere_right4	-0.543558
	sub09	Faces	roi_sphere_right4	-0.150801
	sub09	Tools	roi_sphere_right4	-0.367742
	sub09	Manipulable	roi_sphere_right4	-0.518154
	sub09	Non-manipulable	roi_sphere_right4	-0.385332
	sub09	Bodies	roi_sphere_right5	-0.307745
	sub09	Hands	roi_sphere_right5	-0.461774
	sub09	Faces	roi_sphere_right5	-0.249714
	sub09	Tools	roi_sphere_right5	-0.3279
	sub09	Manipulable	roi_sphere_right5	-0.384545
	sub09	Non-manipulable	roi_sphere_right5	-0.22931
[truncated: 2,430 more rows]

## Sheet: Supplementary Figure2
S2 - RSA for the vector-of-ROIs (right hemisphere). Correlation between each model and each ROI
	Participant_ID	Model	ROI	Correlation_Value
	sub01	Shape	roi_sphere1	0.271784
	sub01	Shape	roi_sphere2	0.268615
	sub01	Shape	roi_sphere3	0.248566
	sub01	Shape	roi_sphere4	0.205486
	sub01	Shape	roi_sphere5	0.175956
	sub01	Shape	roi_sphere6	-0.111654
	sub01	Shape	roi_sphere7	-0.157288
	sub01	Shape	roi_sphere8	-0.090547
	sub01	Shape	roi_sphere9	-0.132757
	sub01	Shape	roi_sphere10	-0.116009
	sub01	Shape	roi_sphere11	-0.0484733
	sub01	Shape	roi_sphere12	0.544236
	sub01	Shape	roi_sphere13	0.549207
	sub01	Shape	roi_sphere14	0.570789
	sub01	Shape	roi_sphere15	0.634653
	sub01	Shape	roi_sphere16	0.551207
	sub01	Shape	roi_sphere17	0.529185
	sub01	Shape	roi_sphere18	0.529916
	sub01	Shape	roi_sphere19	0.543672
	sub01	Shape	roi_sphere20	0.367601
	sub01	Shape	roi_sphere21	0.300556
	sub01	Shape	roi_sphere22	0.35103
	sub01	Shape	roi_sphere23	0.253479
	sub01	Shape	roi_sphere24	0.224102
	sub01	Shape	roi_sphere25	0.177551
	sub01	Shape	roi_sphere26	0.26719
	sub01	Shape	roi_sphere27	0.279029
	sub01	Shape	roi_sphere28	0.274128
	sub01	Shape	roi_sphere29	0.230248
	sub01	Shape	roi_sphere30	0.0250664
	sub01	Shape	roi_sphere31	-0.160546
	sub01	Shape	roi_sphere32	-0.152377
	sub01	Shape	roi_sphere33	-0.182371
	sub01	Shape	roi_sphere34	-0.199193
	sub01	Shape	roi_sphere35	-0.211699
	sub01	Shape	roi_sphere36	-0.172418
	sub01	Shape	roi_sphere37	0.0118674
	sub01	Shape	roi_sphere38	0.132817
	sub01	Shape	roi_sphere39	0.282651
	sub01	Shape	roi_sphere40	0.399154
	sub01	Animacy	roi_sphere1	0.0331251
	sub01	Animacy	roi_sphere2	0.0423668
	sub01	Animacy	roi_sphere3	-0.024872
	sub01	Animacy	roi_sphere4	-0.012063
	sub01	Animacy	roi_sphere5	0.260981
	sub01	Animacy	roi_sphere6	0.604253
	sub01	Animacy	roi_sphere7	0.651923
	sub01	Animacy	roi_sphere8	0.889012
	sub01	Animacy	roi_sphere9	0.858904
	sub01	Animacy	roi_sphere10	0.773494
	sub01	Animacy	roi_sphere11	0.739979
	sub01	Animacy	roi_sphere12	0.769402
	sub01	Animacy	roi_sphere13	0.811743
	sub01	Animacy	roi_sphere14	0.782074
	sub01	Animacy	roi_sphere15	0.681478
	sub01	Animacy	roi_sphere16	0.74898
	sub01	Animacy	roi_sphere17	0.758486
	sub01	Animacy	roi_sphere18	0.668426
	sub01	Animacy	roi_sphere19	0.660545
	sub01	Animacy	roi_sphere20	0.713782
	sub01	Animacy	roi_sphere21	0.843653
	sub01	Animacy	roi_sphere22	0.914869
	sub01	Animacy	roi_sphere23	0.712734
	sub01	Animacy	roi_sphere24	0.417436
	sub01	Animacy	roi_sphere25	0.748981
	sub01	Animacy	roi_sphere26	0.699177
	sub01	Animacy	roi_sphere27	0.691704
	sub01	Animacy	roi_sphere28	0.600229
	sub01	Animacy	roi_sphere29	0.821777
	sub01	Animacy	roi_sphere30	0.555303
	sub01	Animacy	roi_sphere31	0.0265612
	sub01	Animacy	roi_sphere32	0.00176014
	sub01	Animacy	roi_sphere33	-0.0540931
	sub01	Animacy	roi_sphere34	-0.0496159
	sub01	Animacy	roi_sphere35	0.264422
	sub01	Animacy	roi_sphere36	0.599627
	sub01	Animacy	roi_sphere37	0.825951
	sub01	Animacy	roi_sphere38	0.757826
	sub01	Animacy	roi_sphere39	0.63186
	sub01	Animacy	roi_sphere40	0.745687
	sub01	Action	roi_sphere1	0.493523
	sub01	Action	roi_sphere2	0.494211
	sub01	Action	roi_sphere3	0.378006
	sub01	Action	roi_sphere4	0.335998
	sub01	Action	roi_sphere5	0.307314
	sub01	Action	roi_sphere6	0.0524908
	sub01	Action	roi_sphere7	0.0684379
	sub01	Action	roi_sphere8	-0.0129059
	sub01	Action	roi_sphere9	0.0682067
	sub01	Action	roi_sphere10	0.114813
	sub01	Action	roi_sphere11	0.0224933
	sub01	Action	roi_sphere12	-0.0763862
	sub01	Action	roi_sphere13	-0.126144
	sub01	Action	roi_sphere14	-0.126411
	sub01	Action	roi_sphere15	0.0263302
	sub01	Action	roi_sphere16	0.134611
	sub01	Action	roi_sphere17	0.197001
	sub01	Action	roi_sphere18	0.239256
	sub01	Action	roi_sphere19	0.0597454
	sub01	Action	roi_sphere20	-0.170578
	sub01	Action	roi_sphere21	-0.193905
	sub01	Action	roi_sphere22	-0.122458
	sub01	Action	roi_sphere23	0.173972
	sub01	Action	roi_sphere24	0.0920161
	sub01	Action	roi_sphere25	0.0122805
	sub01	Action	roi_sphere26	0.0709913
	sub01	Action	roi_sphere27	0.00286024
	sub01	Action	roi_sphere28	0.00271057
	sub01	Action	roi_sphere29	-0.0829933
	sub01	Action	roi_sphere30	-0.246746
	sub01	Action	roi_sphere31	-0.154849
	sub01	Action	roi_sphere32	-0.225822
	sub01	Action	roi_sphere33	-0.22571
	sub01	Action	roi_sphere34	-0.0395722
	sub01	Action	roi_sphere35	-0.0485478
	sub01	Action	roi_sphere36	-0.143309
	sub01	Action	roi_sphere37	-0.238779
	sub01	Action	roi_sphere38	-0.265093
	sub01	Action	roi_sphere39	-0.159711
	sub01	Action	roi_sphere40	-0.0180646
	sub02	Shape	roi_sphere1	-0.0930717
	sub02	Shape	roi_sphere2	-0.0912438
	sub02	Shape	roi_sphere3	-0.148215
	sub02	Shape	roi_sphere4	-0.237305
	sub02	Shape	roi_sphere5	-0.163709
	sub02	Shape	roi_sphere6	-0.0518347
	sub02	Shape	roi_sphere7	-0.0259669
	sub02	Shape	roi_sphere8	-0.039969
	sub02	Shape	roi_sphere9	-0.0687434
	sub02	Shape	roi_sphere10	-0.0963441
	sub02	Shape	roi_sphere11	-0.115148
	sub02	Shape	roi_sphere12	-0.174722
[truncated: 2,028 more rows]

[truncated: 1 more sheets: Supplementary Figure3]
